# Supplementary material for: Identification of Immune-Related Genes Concurrently Involved in Critical Illnesses Across Different Etiologies: A Data-Driven Analysis
Source: Front Immunol. 2022 May 9;13:858864. doi: 10.3389/fimmu.2022.858864 (PMC9124755; doi:10.3389/fimmu.2022.858864)
Supplement: Supplementary file 6 [file Table_2.xlsx]

## Sheet: Table S2
Table S2. Genes significantly downregulated and upregulated in trauma patients.
Gene symbol	logFC	P.Value	adj.P.Value	Expression change
IL2RB	-3.29744	2.46195e-36	7.49318e-35	Down
GZMA	-3.05979	2.06952e-37	7.35233e-36	Down
GZMH	-2.97181	8.01183e-21	4.85034e-20	Down
BCL11B	-2.95668	4.0729e-33	8.24741e-32	Down
FGFBP2	-2.93861	1.57507e-26	1.59958e-25	Down
IL7R	-2.93035	8.82736e-30	1.22906e-28	Down
CX3CR1	-2.87195	5.71111e-29	7.4237e-28	Down
GZMK	-2.86545	9.99368e-40	4.75081e-38	Down
FCER1A	-2.84821	5.9028e-39	2.51828e-37	Down
IFIT1	-2.80435	2.08162e-10	5.39622e-10	Down
CD2	-2.77789	8.206e-34	1.79516e-32	Down
KLRB1	-2.71793	2.19473e-31	3.62148e-30	Down
PTGER4	-2.71124	3.78435e-40	1.87026e-38	Down
CD3G	-2.61851	1.30972e-34	3.1582e-33	Down
NLRC3	-2.5755	1.50773e-43	1.07512e-41	Down
CCR3	-2.56105	7.74229e-24	6.08114e-23	Down
NFATC2	-2.54797	5.48534e-52	1.14084e-49	Down
TGFBR3	-2.54166	1.89999e-35	5.11257e-34	Down
LYSMD2	-2.49576	5.44473e-30	7.76497e-29	Down
ARL4C	-2.48403	5.2635e-37	1.77519e-35	Down
FCRL3	-2.45031	5.44478e-49	7.05912e-47	Down
GPR18	-2.43231	1.85969e-30	2.81634e-29	Down
IFIT2	-2.40729	8.31281e-13	2.60473e-12	Down
P2RY10	-2.38915	1.22556e-45	1.12245e-43	Down
MYBL1	-2.37138	9.74655e-34	2.10606e-32	Down
RORA	-2.34547	6.83663e-42	4.16159e-40	Down
OLIG1	-2.33715	1.41946e-29	1.93586e-28	Down
FAM117B	-2.31054	1.03322e-35	2.922e-34	Down
KLRF1	-2.30971	1.73955e-28	2.15191e-27	Down
PTPN4	-2.30402	6.39161e-48	7.59612e-46	Down
CD3D	-2.30081	8.6006e-24	6.7341e-23	Down
TBX21	-2.29174	1.33375e-39	6.16429e-38	Down
MS4A1	-2.27355	7.78939e-23	5.63897e-22	Down
TRBC1	-2.25625	1.42524e-16	6.04425e-16	Down
CCL5	-2.22181	2.65551e-28	3.21721e-27	Down
ESYT1	-2.21273	2.03537e-35	5.44748e-34	Down
EOMES	-2.20727	6.15014e-34	1.37353e-32	Down
RARRES3	-2.20678	1.94386e-23	1.47123e-22	Down
LGALS2	-2.20519	1.82629e-17	8.25342e-17	Down
PRF1	-2.19469	3.09863e-19	1.64804e-18	Down
CDKN1C	-2.18406	7.19198e-25	6.20549e-24	Down
ITM2A	-2.17815	5.75069e-39	2.46391e-37	Down
CD8A	-2.17202	3.18389e-24	2.57575e-23	Down
HLA-DMB	-2.16875	1.28319e-37	4.83399e-36	Down
HVCN1	-2.15766	5.66892e-32	9.87658e-31	Down
LDHB	-2.15673	1.96433e-28	2.41501e-27	Down
IFIT3	-2.15673	1.07893e-08	2.45129e-08	Down
LRRN3	-2.14916	4.40794e-28	5.2324e-27	Down
LBH	-2.14892	3.14578e-34	7.25274e-33	Down
GNLY	-2.14687	1.6506e-17	7.5036e-17	Down
ITK	-2.14332	2.29974e-24	1.89113e-23	Down
SGK1	-2.135	2.56813e-24	2.09801e-23	Down
THEMIS	-2.12017	5.40984e-25	4.7126e-24	Down
GBP5	-2.11744	4.93471e-12	1.45148e-11	Down
LCK	-2.11632	2.79702e-25	2.51103e-24	Down
STAT4	-2.08734	3.75946e-27	4.07499e-26	Down
TRAF5	-2.07968	3.93982e-37	1.34696e-35	Down
HLA-DPA1	-2.0729	3.86424e-23	2.87457e-22	Down
SAMD3	-2.06002	2.80091e-42	1.76971e-40	Down
DDX60	-2.05023	2.5671e-13	8.34768e-13	Down
ST6GAL1	-2.03244	1.18458e-37	4.47943e-36	Down
OPTN	-2.02033	3.9583e-45	3.39509e-43	Down
CTSO	-2.01945	8.2614e-44	6.01996e-42	Down
PRKACB	-2.01224	1.05236e-43	7.61286e-42	Down
CECR1	-2.00853	1.72671e-21	1.11211e-20	Down
CD247	-2.00414	9.69929e-27	1.01073e-25	Down
GIMAP6	-1.99283	2.68686e-31	4.39e-30	Down
SLC38A1	-1.98567	2.13866e-36	6.54915e-35	Down
HEMGN	-1.98337	3.61765e-19	1.9058e-18	Down
GZMB	-1.97477	2.34774e-12	7.07225e-12	Down
RASGRP1	-1.97187	1.41059e-29	1.92903e-28	Down
GBP1	-1.96942	1.30518e-10	3.45155e-10	Down
CXXC5	-1.96734	3.28964e-44	2.5069e-42	Down
CD27	-1.95053	2.98661e-26	2.95201e-25	Down
ZMYND11	-1.93716	1.39416e-44	1.12241e-42	Down
PPTC7	-1.9197	1.65756e-34	3.94926e-33	Down
NELL2	-1.91563	1.63631e-25	1.49865e-24	Down
CD81	-1.90429	9.12496e-33	1.73513e-31	Down
BTN3A3	-1.90177	1.06189e-28	1.3487e-27	Down
MAML2	-1.88463	1.97361e-33	4.13051e-32	Down
KLRD1	-1.88378	2.22494e-26	2.23008e-25	Down
GLRX5	-1.8826	3.09841e-26	3.05949e-25	Down
GIMAP7	-1.87979	2.14859e-27	2.39391e-26	Down
GPR183	-1.87143	1.24976e-21	8.1385e-21	Down
MAL	-1.8712	1.79715e-21	1.15524e-20	Down
FBL	-1.86783	5.60218e-34	1.25961e-32	Down
DOCK10	-1.86134	1.09871e-35	3.0897e-34	Down
CD96	-1.84451	7.87709e-36	2.25321e-34	Down
HOPX	-1.84416	3.41849e-39	1.49679e-37	Down
FAIM3	-1.84114	2.52546e-30	3.73346e-29	Down
P2RY8	-1.84051	2.25071e-39	9.98616e-38	Down
CCR7	-1.83967	1.03347e-11	2.97154e-11	Down
TIAM1	-1.83307	1.3488e-30	2.07155e-29	Down
SSBP3	-1.82644	2.66988e-46	2.63895e-44	Down
SKAP1	-1.81998	1.23194e-38	5.14579e-37	Down
TBC1D9	-1.81459	2.7729e-24	2.2579e-23	Down
XAF1	-1.81026	1.86858e-11	5.26653e-11	Down
RRP1B	-1.81004	1.23942e-31	2.1007e-30	Down
IMP3	-1.80684	9.58699e-47	9.86669e-45	Down
PMAIP1	-1.8066	7.56373e-33	1.47767e-31	Down
RUNX3	-1.8045	2.56016e-30	3.76963e-29	Down
DPEP2	-1.79782	3.67574e-15	1.38367e-14	Down
BIRC3	-1.79554	1.91316e-24	1.59026e-23	Down
GOLGA8A	-1.78761	7.37542e-23	5.34316e-22	Down
GIMAP4	-1.78593	1.07647e-19	5.95696e-19	Down
LDOC1L	-1.78157	3.61178e-37	1.25632e-35	Down
CPVL	-1.78031	2.58816e-12	7.77305e-12	Down
GIMAP2	-1.77647	2.83624e-29	3.76056e-28	Down
IGJ	-1.77111	2.09027e-09	5.0234e-09	Down
ABLIM1	-1.77005	1.10817e-29	1.53013e-28	Down
ZFP36L2	-1.76648	1.2021e-28	1.5114e-27	Down
NSA2	-1.75539	4.14132e-40	2.03659e-38	Down
NPM1	-1.75468	1.84426e-34	4.36286e-33	Down
TXK	-1.74714	1.24968e-26	1.28481e-25	Down
PRKCH	-1.74487	5.6572e-33	1.12278e-31	Down
VPS13C	-1.74023	7.21172e-46	6.66617e-44	Down
TRAT1	-1.73345	2.20468e-21	1.40365e-20	Down
BTN3A2	-1.72505	1.73909e-15	6.71098e-15	Down
ZNF573	-1.72438	3.72505e-36	1.10348e-34	Down
SLC14A1	-1.7186	1.16729e-20	6.96954e-20	Down
EVL	-1.71701	3.29633e-23	2.46311e-22	Down
FGL2	-1.71655	1.50294e-18	7.4572e-18	Down
LEF1	-1.71394	5.31851e-19	2.76535e-18	Down
MXI1	-1.711	2.74135e-24	2.23403e-23	Down
PRKCQ	-1.70395	1.67154e-36	5.16624e-35	Down
CD74	-1.70167	2.82681e-23	2.11703e-22	Down
HERC5	-1.6996	1.26234e-08	2.85629e-08	Down
GATA3	-1.69596	6.46845e-35	1.6348e-33	Down
CD3E	-1.69565	1.10024e-28	1.39211e-27	Down
HLA-DPB1	-1.69357	1.87763e-18	9.22462e-18	Down
TBC1D4	-1.69339	1.74374e-25	1.59411e-24	Down
MYCBP2	-1.68221	1.77289e-41	1.04111e-39	Down
HLA-DMA	-1.67869	5.48084e-16	2.20182e-15	Down
DNMT1	-1.67839	4.56001e-32	8.01455e-31	Down
MT2A	-1.67765	3.51306e-19	1.85266e-18	Down
BACH2	-1.67704	6.76862e-27	7.12776e-26	Down
DYRK2	-1.67194	1.83744e-33	3.8536e-32	Down
IFIH1	-1.66995	1.10289e-10	2.93448e-10	Down
MBNL3	-1.66974	7.02168e-30	9.92881e-29	Down
SULF2	-1.66717	8.19277e-10	2.03454e-09	Down
NAP1L1	-1.66262	4.20899e-36	1.22861e-34	Down
IGHM	-1.66216	4.5928e-11	1.25857e-10	Down
SIDT1	-1.65412	8.9713e-37	2.91728e-35	Down
IARS	-1.65365	2.06465e-23	1.55911e-22	Down
RTN1	-1.65158	1.243e-24	1.04893e-23	Down
UTRN	-1.65147	1.52511e-40	7.97131e-39	Down
ETS1	-1.65129	1.37772e-26	1.40776e-25	Down
PEBP1	-1.64342	2.22774e-35	5.93055e-34	Down
PTPRCAP	-1.64131	1.2174e-19	6.69605e-19	Down
CLC	-1.63811	1.0889e-08	2.47281e-08	Down
FYN	-1.63238	3.07401e-24	2.4909e-23	Down
EPSTI1	-1.62646	3.4009e-06	6.42286e-06	Down
MS4A7	-1.6254	1.21316e-19	6.6764e-19	Down
RPL22	-1.62297	1.75783e-28	2.16914e-27	Down
TSHZ1	-1.61891	1.33671e-35	3.70678e-34	Down
HNRNPR	-1.61613	1.59998e-42	1.04396e-40	Down
FAM162A	-1.61482	7.833e-35	1.94037e-33	Down
SBK1	-1.61456	1.3055e-50	2.03638e-48	Down
EIF3E	-1.61432	3.37752e-40	1.68589e-38	Down
KLRG1	-1.61185	1.3998e-22	9.91078e-22	Down
SESN3	-1.61106	5.60061e-18	2.65232e-17	Down
TRIB2	-1.61021	6.21265e-31	9.75171e-30	Down
SPOCK2	-1.60915	6.68344e-37	2.23146e-35	Down
ITGA4	-1.60877	2.74647e-33	5.65319e-32	Down
RUNX2	-1.6041	8.41357e-26	7.96894e-25	Down
HMGN3	-1.60097	8.68259e-40	4.14729e-38	Down
LOC100131541	-1.59323	3.42157e-19	1.80728e-18	Down
CCND2	-1.59156	2.767e-28	3.33208e-27	Down
BTN3A1	-1.5905	2.49246e-24	2.0412e-23	Down
NFATC3	-1.58965	1.55097e-44	1.21916e-42	Down
ATIC	-1.57945	5.97293e-26	5.73896e-25	Down
EIF3L	-1.57707	3.77376e-30	5.46784e-29	Down
SGK223	-1.57382	4.15742e-30	5.99762e-29	Down
AKAP11	-1.56917	8.28744e-37	2.7215e-35	Down
CUTA	-1.56584	3.07534e-35	8.12198e-34	Down
RPS6KA5	-1.55835	1.27566e-17	5.84168e-17	Down
RRAS2	-1.55813	1.2825e-39	5.95912e-38	Down
MFHAS1	-1.55683	2.16185e-36	6.59992e-35	Down
ZNF395	-1.55673	3.31163e-49	4.46756e-47	Down
MX1	-1.55021	1.65913e-05	2.95137e-05	Down
CD160	-1.54906	5.20323e-33	1.03888e-31	Down
NCL	-1.54852	1.86787e-30	2.82102e-29	Down
GPR171	-1.54688	5.74714e-13	1.82428e-12	Down
C12orf75	-1.54404	3.54874e-25	3.15187e-24	Down
CPA3	-1.54383	4.77704e-34	1.07894e-32	Down
TIGD3	-1.54344	5.0848e-23	3.74348e-22	Down
ANP32B	-1.54315	5.25884e-40	2.56093e-38	Down
RPIA	-1.54207	2.1293e-24	1.75821e-23	Down
RBBP7	-1.53811	7.35822e-38	2.84718e-36	Down
SUN1	-1.529	2.50844e-30	3.7154e-29	Down
STMN3	-1.52685	2.57235e-19	1.37915e-18	Down
RABGAP1L	-1.52621	7.26059e-41	3.96079e-39	Down
GPR146	-1.52604	1.9898e-18	9.73543e-18	Down
RSAD2	-1.52346	8.14075e-05	0.000136449	Down
APOL3	-1.52143	1.58903e-22	1.12029e-21	Down
ERAP2	-1.51493	3.67389e-11	1.01344e-10	Down
NKTR	-1.51409	2.00252e-39	8.96464e-38	Down
NMT2	-1.51057	2.12589e-41	1.23388e-39	Down
UBE2L6	-1.50247	1.91554e-14	6.81499e-14	Down
PYHIN1	-1.49905	1.44651e-32	2.67416e-31	Down
RPL10A	-1.49655	9.19626e-25	7.86686e-24	Down
S1PR5	-1.49492	3.0125e-17	1.33543e-16	Down
NCOA4	-1.49164	1.06914e-24	9.07587e-24	Down
LY9	-1.48711	7.62179e-44	5.59473e-42	Down
UHRF2	-1.48656	1.09405e-41	6.46263e-40	Down
PARP12	-1.48562	6.73613e-15	2.47777e-14	Down
RELL1	-1.48459	4.89902e-15	1.82013e-14	Down
STK39	-1.48364	9.23395e-29	1.1788e-27	Down
IMPDH2	-1.48332	1.45384e-25	1.3389e-24	Down
NAE1	-1.48142	2.4477e-34	5.70919e-33	Down
BLNK	-1.48121	2.97691e-18	1.43915e-17	Down
CISD2	-1.47888	2.19429e-17	9.81874e-17	Down
LPIN1	-1.47519	8.14027e-28	9.43836e-27	Down
TSPAN13	-1.47465	6.53573e-19	3.3719e-18	Down
ADA	-1.47398	7.58023e-33	1.478e-31	Down
ZNF83	-1.47394	4.26448e-20	2.42577e-19	Down
IKZF2	-1.47037	3.1747e-46	3.10716e-44	Down
TOMM20	-1.46626	5.98215e-34	1.33901e-32	Down
ISCA1	-1.46603	1.72407e-15	6.65817e-15	Down
ID2	-1.4659	1.98083e-23	1.49808e-22	Down
RNF125	-1.46455	6.79265e-35	1.70809e-33	Down
ENOPH1	-1.46186	1.22043e-29	1.67586e-28	Down
CBLB	-1.46137	2.24556e-27	2.49916e-26	Down
CA2	-1.46124	2.65617e-09	6.32552e-09	Down
TRAK2	-1.45746	1.88696e-34	4.45331e-33	Down
FBXO21	-1.4546	4.25756e-44	3.21994e-42	Down
FBXL16	-1.45221	8.83037e-33	1.68554e-31	Down
HINT1	-1.45051	5.01373e-30	7.20173e-29	Down
DDX24	-1.44918	1.03226e-36	3.31353e-35	Down
ANKRD36	-1.44841	3.24063e-22	2.21888e-21	Down
CRTAM	-1.44828	2.76736e-31	4.49944e-30	Down
ST3GAL5	-1.44787	5.5521e-37	1.86622e-35	Down
RGS10	-1.44738	7.22484e-27	7.59217e-26	Down
AMIGO2	-1.44685	4.95424e-25	4.33084e-24	Down
CTCF	-1.44661	7.89981e-41	4.26291e-39	Down
APEX1	-1.44389	1.22714e-27	1.40487e-26	Down
KARS	-1.44275	6.34093e-35	1.60664e-33	Down
SET	-1.43908	2.2585e-40	1.15034e-38	Down
BANK1	-1.43793	3.42214e-21	2.14055e-20	Down
PASK	-1.43665	4.13335e-17	1.81362e-16	Down
SH2D1B	-1.43565	1.25087e-23	9.62795e-23	Down
RFTN1	-1.43532	1.79031e-34	4.24528e-33	Down
PPM1K	-1.43406	7.90982e-27	8.27712e-26	Down
PPP1CC	-1.43338	1.13123e-31	1.9206e-30	Down
LY86	-1.42883	5.0777e-15	1.88441e-14	Down
LPAR6	-1.42876	3.70453e-19	1.95055e-18	Down
FTO	-1.42864	4.06118e-32	7.18843e-31	Down
HTATSF1	-1.42676	1.49001e-34	3.56833e-33	Down
SYTL2	-1.42586	8.30801e-29	1.06332e-27	Down
RHOH	-1.4257	3.92186e-18	1.87869e-17	Down
AKR1B1	-1.42421	5.22174e-37	1.76707e-35	Down
ZNF266	-1.42234	5.52561e-24	4.37795e-23	Down
THUMPD1	-1.42144	1.5941e-40	8.24552e-39	Down
SH3YL1	-1.41816	2.77808e-30	4.07847e-29	Down
LRPPRC	-1.4138	7.33258e-35	1.82546e-33	Down
CMPK1	-1.40696	7.18705e-43	4.75155e-41	Down
TUBB1	-1.40313	2.9923e-10	7.67328e-10	Down
ZNF91	-1.4026	8.75793e-24	6.8305e-23	Down
RPS4X	-1.40218	2.63874e-26	2.62637e-25	Down
TPD52	-1.40207	1.76138e-37	6.37098e-36	Down
GNG11	-1.40172	1.93336e-10	5.03015e-10	Down
HMGN4	-1.4012	1.51299e-36	4.70535e-35	Down
CLIP4	-1.39785	3.86031e-37	1.33348e-35	Down
ADRB2	-1.39776	6.26636e-23	4.57623e-22	Down
TRANK1	-1.39585	6.9638e-15	2.55963e-14	Down
RPS7	-1.39517	5.43141e-22	3.65869e-21	Down
EIF3F	-1.394	5.56214e-35	1.42012e-33	Down
RPL15	-1.39083	2.1673e-28	2.65148e-27	Down
RNASE6	-1.39001	2.44458e-12	7.35289e-12	Down
AGPAT5	-1.37949	7.59277e-34	1.67696e-32	Down
EXOSC8	-1.37441	7.35254e-24	5.78868e-23	Down
RPL7	-1.37165	1.27225e-25	1.17819e-24	Down
PDLIM1	-1.36755	5.11985e-14	1.76004e-13	Down
UBASH3A	-1.36737	3.89049e-25	3.43099e-24	Down
EIF3M	-1.36584	3.91235e-36	1.14999e-34	Down
CCDC109B	-1.36427	3.36517e-29	4.42032e-28	Down
TNFRSF17	-1.35686	2.93029e-13	9.48502e-13	Down
MPHOSPH10	-1.35415	1.91986e-29	2.59e-28	Down
PPIL3	-1.35251	1.50918e-29	2.05261e-28	Down
PURA	-1.35214	1.28339e-39	5.95912e-38	Down
C9orf78	-1.35137	6.22173e-19	3.21655e-18	Down
NDNL2	-1.34509	2.1016e-26	2.11495e-25	Down
SLBP	-1.34495	5.12795e-35	1.32406e-33	Down
PF4V1	-1.34314	2.83632e-07	5.77149e-07	Down
SLC1A5	-1.34204	2.48506e-28	3.01805e-27	Down
ODC1	-1.33734	1.15924e-12	3.58398e-12	Down
ST13	-1.33704	2.78695e-33	5.72473e-32	Down
STYX	-1.33612	5.45796e-36	1.57023e-34	Down
NR1D2	-1.33606	1.50485e-47	1.72678e-45	Down
NHP2	-1.33315	2.13018e-26	2.13939e-25	Down
RPL9	-1.3326	8.0477e-22	5.35936e-21	Down
SNRPD2	-1.33252	2.73126e-27	3.00619e-26	Down
DPP4	-1.32991	1.39174e-27	1.58063e-26	Down
GATA2	-1.32882	1.23532e-34	2.99325e-33	Down
PKN2	-1.32802	6.85524e-23	4.9844e-22	Down
CMPK2	-1.32802	1.00503e-05	1.82422e-05	Down
SIRT1	-1.32487	8.14807e-35	2.01342e-33	Down
BCL9L	-1.32453	4.78693e-44	3.59308e-42	Down
NOV	-1.32289	3.23868e-18	1.56041e-17	Down
ARHGEF18	-1.3207	5.3446e-25	4.65984e-24	Down
HLA-DRA	-1.31719	7.97617e-13	2.50239e-12	Down
EIF2A	-1.31684	2.1867e-22	1.52443e-21	Down
IKZF3	-1.31648	1.09179e-36	3.47114e-35	Down
SMCHD1	-1.31645	6.46177e-16	2.57928e-15	Down
RPL34	-1.31465	1.73091e-24	1.446e-23	Down
RPL14	-1.314	1.13131e-25	1.05606e-24	Down
AP1S2	-1.31351	1.25995e-27	1.44078e-26	Down
PAQR8	-1.31112	6.56041e-46	6.1208e-44	Down
PA2G4	-1.31049	3.62129e-26	3.55121e-25	Down
TOMM70A	-1.31016	8.90554e-32	1.52233e-30	Down
DENND2D	-1.30975	3.55185e-22	2.42532e-21	Down
NOL11	-1.30573	4.22323e-25	3.71131e-24	Down
SDPR	-1.30327	9.03735e-09	2.06831e-08	Down
SH2D2A	-1.30086	4.92661e-09	1.15154e-08	Down
ATP8B2	-1.29979	7.29518e-27	7.65802e-26	Down
ZC3H12D	-1.29451	1.71432e-24	1.43334e-23	Down
CCT4	-1.29308	2.58425e-23	1.93974e-22	Down
UBE2Q2	-1.29204	3.93875e-32	7.00901e-31	Down
METAP1	-1.29125	1.03615e-31	1.76217e-30	Down
LY75	-1.29051	1.8513e-10	4.82295e-10	Down
LAX1	-1.28949	1.05896e-27	1.21792e-26	Down
CAPRIN2	-1.28838	6.03208e-41	3.32698e-39	Down
SLC5A3	-1.28734	2.43831e-21	1.54648e-20	Down
CYSLTR1	-1.28495	1.66561e-22	1.1718e-21	Down
RCAN3	-1.2849	5.2877e-26	5.10472e-25	Down
FAM26F	-1.2845	4.24938e-18	2.0278e-17	Down
ISOC1	-1.28435	1.02282e-18	5.17791e-18	Down
PQLC3	-1.28086	1.92527e-22	1.34783e-21	Down
ARRDC3	-1.28084	1.17996e-16	5.01899e-16	Down
YWHAQ	-1.27898	6.81322e-34	1.51147e-32	Down
ANAPC13	-1.27816	3.689e-26	3.61406e-25	Down
RPL3	-1.2768	1.44657e-23	1.10829e-22	Down
NUCKS1	-1.27656	3.21374e-31	5.17465e-30	Down
APOBEC3G	-1.27607	6.22713e-27	6.60632e-26	Down
PSMG2	-1.27542	7.44011e-39	3.14723e-37	Down
AUTS2	-1.27475	3.80533e-18	1.8255e-17	Down
MAP3K4	-1.27309	1.2153e-36	3.82723e-35	Down
WDR11	-1.26986	1.17214e-21	7.67312e-21	Down
EIF3D	-1.26982	3.0795e-40	1.55266e-38	Down
MAN2A1	-1.26915	2.23334e-30	3.33764e-29	Down
CEP78	-1.26383	9.36334e-36	2.67069e-34	Down
MAF	-1.2638	1.848e-17	8.34024e-17	Down
LPXN	-1.26237	2.70739e-22	1.87044e-21	Down
LYAR	-1.25829	5.98725e-29	7.75237e-28	Down
RPL12	-1.25827	5.70814e-32	9.92759e-31	Down
PPP1R16B	-1.25705	1.74128e-18	8.58854e-18	Down
PRR5L	-1.25558	7.66168e-29	9.83117e-28	Down
KLF10	-1.25515	1.90575e-13	6.26652e-13	Down
RTP4	-1.2549	5.13728e-09	1.19882e-08	Down
TMEM181	-1.25377	2.35868e-40	1.19526e-38	Down
DCK	-1.25342	4.44215e-26	4.32644e-25	Down
CHMP7	-1.2529	3.20695e-31	5.17204e-30	Down
CTSW	-1.25182	4.23656e-20	2.41126e-19	Down
MTX3	-1.25067	8.1618e-33	1.57905e-31	Down
ZNF146	-1.2499	1.19623e-28	1.50592e-27	Down
PLEKHA1	-1.24924	4.24682e-15	1.58608e-14	Down
PARP1	-1.24902	1.55293e-28	1.94029e-27	Down
EIF3H	-1.24578	1.01034e-37	3.87931e-36	Down
DUSP6	-1.2445	2.75948e-16	1.13928e-15	Down
P2RX5	-1.24414	4.81093e-19	2.50666e-18	Down
NARS	-1.2425	5.56956e-32	9.73747e-31	Down
PCMTD2	-1.24188	5.47269e-35	1.40087e-33	Down
RPS17	-1.24186	1.57594e-21	1.01698e-20	Down
PTER	-1.23885	6.01845e-38	2.34696e-36	Down
RHOQ	-1.23764	4.88985e-30	7.03391e-29	Down
CD6	-1.23739	5.37612e-27	5.73395e-26	Down
MINPP1	-1.23716	9.6651e-15	3.515e-14	Down
ZNF529	-1.23297	1.08569e-29	1.50117e-28	Down
SLC4A7	-1.2323	8.65646e-37	2.83336e-35	Down
ATP5G2	-1.23213	1.56035e-32	2.87494e-31	Down
CNOT7	-1.23123	1.76792e-48	2.20614e-46	Down
MTR	-1.23111	7.60789e-37	2.51489e-35	Down
PPP3CC	-1.23093	1.05727e-37	4.0285e-36	Down
SACS	-1.23048	1.27834e-27	1.45847e-26	Down
PRKRIR	-1.23047	4.1566e-36	1.21687e-34	Down
WDR54	-1.22994	1.92336e-36	5.90798e-35	Down
PPA1	-1.22913	4.12601e-17	1.81134e-16	Down
ZNF600	-1.22819	2.00021e-34	4.70946e-33	Down
FAM43A	-1.22458	9.47584e-25	8.09215e-24	Down
MAGED1	-1.22391	8.15212e-29	1.04471e-27	Down
STAT1	-1.22338	1.41675e-10	3.72784e-10	Down
GLS	-1.22232	9.07614e-42	5.39328e-40	Down
HNRNPA1	-1.22188	6.9173e-21	4.22357e-20	Down
MEF2C	-1.22105	7.82541e-28	9.12629e-27	Down
RCC2	-1.21607	3.00871e-27	3.29342e-26	Down
KLHDC2	-1.21421	2.55671e-29	3.4077e-28	Down
TOP2B	-1.2135	1.38545e-32	2.56605e-31	Down
MRPS33	-1.21333	9.67498e-31	1.49977e-29	Down
HMGB1	-1.21138	6.30156e-48	7.57933e-46	Down
TAGAP	-1.21138	8.11076e-16	3.20418e-15	Down
INPP4B	-1.21128	1.73993e-35	4.72005e-34	Down
NGFRAP1	-1.20932	1.0623e-09	2.61333e-09	Down
ESYT2	-1.20897	1.74506e-34	4.14783e-33	Down
EIF4B	-1.20864	4.53629e-42	2.84816e-40	Down
KIAA1430	-1.20857	2.06792e-44	1.60031e-42	Down
ZNF23	-1.20849	2.25703e-31	3.71202e-30	Down
NUP107	-1.20847	1.82404e-27	2.0483e-26	Down
RAP1B	-1.20537	2.02892e-23	1.53329e-22	Down
METAP2	-1.20436	2.97648e-33	6.10148e-32	Down
SP4	-1.20294	1.36857e-32	2.53949e-31	Down
LANCL1	-1.20171	4.80602e-41	2.66547e-39	Down
CD5	-1.20139	7.49733e-19	3.83825e-18	Down
S1PR1	-1.20135	1.32027e-08	2.98129e-08	Down
ZBTB4	-1.20112	3.92538e-37	1.34664e-35	Down
SLAMF6	-1.19927	2.93339e-23	2.19356e-22	Down
POLR2B	-1.19817	5.10111e-33	1.02258e-31	Down
SMS	-1.19649	9.5613e-25	8.15816e-24	Down
CDC25B	-1.19557	3.53922e-32	6.32057e-31	Down
NOP58	-1.19491	4.76535e-19	2.4855e-18	Down
GBP3	-1.19431	3.14004e-09	7.44408e-09	Down
UBE2E3	-1.19408	4.70036e-34	1.06645e-32	Down
REPS1	-1.19362	5.30772e-33	1.05762e-31	Down
EPB41	-1.19314	2.76498e-26	2.74928e-25	Down
TNFAIP8	-1.19269	1.15793e-25	1.07732e-24	Down
MBNL1	-1.19096	4.54393e-39	1.95526e-37	Down
TSPAN5	-1.18876	8.06652e-14	2.73719e-13	Down
HOXB2	-1.18663	1.86054e-16	7.78773e-16	Down
UBA2	-1.18632	9.4731e-34	2.05141e-32	Down
MRPL3	-1.18628	5.76548e-20	3.2518e-19	Down
CASP8AP2	-1.18583	7.868e-33	1.52517e-31	Down
USP1	-1.1856	1.31867e-33	2.82495e-32	Down
TXNIP	-1.18433	1.16162e-18	5.85088e-18	Down
CDK2AP1	-1.1837	7.97497e-20	4.45768e-19	Down
LARS	-1.17805	4.02677e-23	2.99101e-22	Down
SLC7A6	-1.17776	2.25673e-33	4.70333e-32	Down
FNBP4	-1.17746	2.31251e-41	1.33444e-39	Down
TRERF1	-1.17494	1.73033e-35	4.70679e-34	Down
SCRN1	-1.1745	4.11157e-35	1.07732e-33	Down
ACP1	-1.17383	8.57118e-30	1.19506e-28	Down
TC2N	-1.1736	1.45267e-29	1.97844e-28	Down
TCL1A	-1.17322	2.59028e-10	6.66806e-10	Down
NOB1	-1.17209	3.87548e-23	2.88078e-22	Down
ZNF664	-1.17085	1.76868e-33	3.74083e-32	Down
ZBTB38	-1.1703	2.97506e-26	2.94607e-25	Down
SEC31A	-1.16984	1.08062e-28	1.36901e-27	Down
LUC7L3	-1.16904	4.21916e-33	8.52629e-32	Down
DDX18	-1.16859	1.00479e-39	4.75393e-38	Down
PIGX	-1.16719	5.53504e-16	2.2227e-15	Down
PNRC2	-1.16339	4.0296e-31	6.42612e-30	Down
EPRS	-1.16146	1.61202e-30	2.45317e-29	Down
PMS1	-1.15946	1.8349e-37	6.61294e-36	Down
CD47	-1.15916	2.51001e-38	1.0023e-36	Down
USPL1	-1.15869	7.14863e-30	1.0094e-28	Down
CD52	-1.15866	1.05195e-08	2.39271e-08	Down
PCGF5	-1.15413	5.37569e-30	7.67747e-29	Down
EIF3A	-1.15324	1.79119e-32	3.29309e-31	Down
FN3KRP	-1.15122	1.12308e-28	1.41741e-27	Down
C11orf31	-1.14496	1.49056e-35	4.09924e-34	Down
AGAP4	-1.14286	1.38699e-23	1.06428e-22	Down
SLC25A36	-1.14261	1.05269e-36	3.36827e-35	Down
MORC2	-1.14241	2.17275e-31	3.59116e-30	Down
LEPROTL1	-1.14199	5.07973e-21	3.13224e-20	Down
UBAP2	-1.13986	1.05051e-21	6.91771e-21	Down
SLC7A7	-1.13938	2.45844e-11	6.8689e-11	Down
PLCXD2	-1.13858	1.14364e-38	4.79706e-37	Down
MEX3C	-1.13843	2.07718e-25	1.88857e-24	Down
OSGEPL1	-1.13464	1.14361e-35	3.19793e-34	Down
RPL23A	-1.13408	3.13891e-27	3.42842e-26	Down
FUNDC1	-1.13376	1.25333e-31	2.12068e-30	Down
PECAM1	-1.13359	6.66964e-19	3.43211e-18	Down
COMMD8	-1.13297	4.50875e-13	1.44081e-12	Down
TTC39C	-1.13296	1.24766e-23	9.61067e-23	Down
CHST7	-1.13287	9.6161e-16	3.77646e-15	Down
ZNHIT6	-1.13271	4.32223e-28	5.13676e-27	Down
FASTKD1	-1.13151	2.10894e-27	2.35235e-26	Down
EBAG9	-1.13151	1.36149e-27	1.5498e-26	Down
C12orf57	-1.13132	2.36605e-10	6.105e-10	Down
IRF2BP2	-1.13014	9.97135e-27	1.03476e-25	Down
IFIT5	-1.12691	4.49612e-07	9.01119e-07	Down
SRP72	-1.12646	2.4753e-33	5.11613e-32	Down
LRRC8A	-1.12641	2.59094e-43	1.79459e-41	Down
HEBP1	-1.12471	7.19661e-15	2.64017e-14	Down
CUL5	-1.12468	3.11488e-27	3.4059e-26	Down
NOL8	-1.12351	6.92949e-35	1.73192e-33	Down
POLB	-1.12329	1.67488e-11	4.74066e-11	Down
PTGDR	-1.12319	3.71245e-37	1.28685e-35	Down
THEM4	-1.12302	3.44948e-30	5.02718e-29	Down
ANAPC5	-1.12253	1.35824e-40	7.25097e-39	Down
GLIPR1	-1.12239	1.54244e-13	5.11908e-13	Down
CRY1	-1.12084	6.57883e-21	4.03043e-20	Down
IL32	-1.1204	3.45927e-07	6.99156e-07	Down
BUB3	-1.11963	5.79023e-42	3.56814e-40	Down
DDHD2	-1.11942	4.73283e-23	3.49725e-22	Down
MTIF2	-1.11873	9.18408e-24	7.15727e-23	Down
TNIK	-1.11827	2.58543e-45	2.2841e-43	Down
SUPT16H	-1.11537	1.53306e-43	1.08543e-41	Down
SH2B3	-1.1152	2.02076e-15	7.73812e-15	Down
PJA1	-1.11518	2.34278e-26	2.34114e-25	Down
MOAP1	-1.11488	4.13482e-17	1.81362e-16	Down
PIP4K2A	-1.11376	2.05342e-14	7.28992e-14	Down
ESF1	-1.1137	1.23361e-23	9.50975e-23	Down
CACNA2D3	-1.11352	4.60919e-18	2.19321e-17	Down
EVI2A	-1.11257	7.28286e-10	1.81671e-09	Down
ARHGEF3	-1.1112	8.36553e-24	6.55519e-23	Down
FOXN3	-1.11022	6.71218e-23	4.89464e-22	Down
GPRASP1	-1.10971	7.85955e-17	3.37616e-16	Down
RNASEH2B	-1.10964	1.79857e-40	9.20777e-39	Down
UTP3	-1.10819	4.07274e-23	3.02291e-22	Down
AHNAK	-1.10648	6.84938e-19	3.51554e-18	Down
COMMD6	-1.10618	3.54341e-12	1.05342e-11	Down
GBP2	-1.10603	9.73552e-11	2.60005e-10	Down
MMD	-1.10573	3.02118e-10	7.74535e-10	Down
STRADB	-1.1045	6.96479e-07	1.37737e-06	Down
TMEM123	-1.10314	1.44414e-11	4.1062e-11	Down
TXNDC16	-1.10266	7.6808e-33	1.49469e-31	Down
KCNA3	-1.10236	6.6349e-19	3.416e-18	Down
SLAMF7	-1.10179	1.18513e-21	7.75306e-21	Down
GIMAP1	-1.10048	1.78583e-24	1.48939e-23	Down
EIF5B	-1.0999	7.44702e-30	1.04415e-28	Down
MDFIC	-1.09873	3.98027e-31	6.35761e-30	Down
LFNG	-1.09845	4.43057e-25	3.88668e-24	Down
HNRNPH1	-1.0975	7.54429e-19	3.85833e-18	Down
WDR75	-1.09655	2.59615e-30	3.81699e-29	Down
SMARCE1	-1.09412	1.65916e-28	2.06269e-27	Down
TIMM9	-1.09351	1.99364e-27	2.23122e-26	Down
DNAJC9	-1.09274	1.85453e-25	1.69075e-24	Down
C5orf56	-1.09166	5.35857e-18	2.54131e-17	Down
ZNF652	-1.09086	1.30055e-15	5.06766e-15	Down
DDX58	-1.08973	8.42288e-08	1.78261e-07	Down
GTPBP8	-1.08964	1.80944e-32	3.32052e-31	Down
SH2D1A	-1.08855	2.25375e-34	5.26913e-33	Down
POP5	-1.08771	2.19755e-25	1.99437e-24	Down
MTSS1	-1.08764	3.1265e-30	4.56982e-29	Down
BTBD11	-1.08748	2.78373e-26	2.76517e-25	Down
FAM53B	-1.08695	4.91192e-23	3.62422e-22	Down
WWP1	-1.08652	5.38126e-34	1.21267e-32	Down
ZNF275	-1.08651	2.51702e-19	1.35312e-18	Down
FOXP1	-1.08634	1.74872e-28	2.16058e-27	Down
PAX5	-1.08538	3.30365e-24	2.6597e-23	Down
MYC	-1.08432	2.16035e-07	4.43214e-07	Down
AKR1C3	-1.08174	1.17793e-10	3.12747e-10	Down
CCDC92	-1.0811	2.16725e-18	1.05695e-17	Down
MRPS18B	-1.08055	2.78548e-37	9.82595e-36	Down
CLNS1A	-1.0801	1.16787e-28	1.47208e-27	Down
STAP1	-1.07973	1.63788e-15	6.33514e-15	Down
MRPS6	-1.07948	8.4635e-22	5.61776e-21	Down
PPT1	-1.07823	5.20361e-15	1.92827e-14	Down
IL27RA	-1.07646	7.01415e-21	4.28009e-20	Down
PF4	-1.07558	4.96659e-07	9.91629e-07	Down
DSTN	-1.07535	1.08417e-27	1.24548e-26	Down
CIRH1A	-1.07364	1.23793e-22	8.8147e-22	Down
REXO2	-1.07289	7.44527e-16	2.95414e-15	Down
NDUFB5	-1.07152	6.65515e-34	1.4797e-32	Down
FNBP1	-1.07129	8.76591e-32	1.50361e-30	Down
UBP1	-1.07025	1.61272e-26	1.63449e-25	Down
EID1	-1.06807	7.58948e-38	2.92532e-36	Down
VMA21	-1.06708	4.01934e-25	3.53836e-24	Down
MPPE1	-1.06699	9.00441e-23	6.49501e-22	Down
TNFRSF25	-1.06692	3.04194e-31	4.92182e-30	Down
KIF21A	-1.06664	9.3734e-30	1.29785e-28	Down
TTC37	-1.06484	3.31263e-28	3.96999e-27	Down
FAM111A	-1.06454	2.58139e-27	2.85067e-26	Down
RPS6	-1.06439	2.82076e-22	1.94473e-21	Down
SIT1	-1.06393	3.41354e-15	1.28691e-14	Down
C1orf109	-1.06171	4.83302e-22	3.26662e-21	Down
ZAP70	-1.06155	3.13912e-20	1.80726e-19	Down
RPS23	-1.06137	1.40639e-18	7.01299e-18	Down
RPL24	-1.06131	1.67039e-28	2.07149e-27	Down
GTF3A	-1.06131	1.37066e-29	1.877e-28	Down
JMY	-1.0608	1.10956e-22	7.93459e-22	Down
C21orf59	-1.05987	3.61226e-26	3.54584e-25	Down
FAM46C	-1.05924	1.72777e-06	3.32723e-06	Down
ARFGEF2	-1.05877	9.0548e-26	8.55194e-25	Down
COMMD3	-1.05865	2.32611e-31	3.81934e-30	Down
JAK1	-1.05824	2.51018e-24	2.05403e-23	Down
TAP2	-1.05782	3.11259e-10	7.96335e-10	Down
THOC1	-1.05705	5.01725e-28	5.92048e-27	Down
ESCO1	-1.05671	5.12855e-23	3.7729e-22	Down
ZRANB2	-1.05659	6.94891e-24	5.47954e-23	Down
GPR34	-1.05427	5.73592e-21	3.52597e-20	Down
ELP2	-1.05414	1.88197e-29	2.54231e-28	Down
OAS2	-1.05363	8.38179e-08	1.77466e-07	Down
SOD1	-1.05351	6.54851e-18	3.07931e-17	Down
RPS5	-1.05284	3.35806e-16	1.37279e-15	Down
PTGES3	-1.05235	5.11267e-21	3.1506e-20	Down
BLCAP	-1.05226	1.31592e-38	5.47368e-37	Down
MGA	-1.0515	3.95797e-31	6.33212e-30	Down
STARD7	-1.05116	2.97162e-25	2.66538e-24	Down
LDLRAP1	-1.05064	5.54079e-19	2.87643e-18	Down
HEATR5B	-1.04869	1.48149e-25	1.3631e-24	Down
BIN1	-1.04807	4.56448e-21	2.83202e-20	Down
RPL6	-1.04766	1.48054e-26	1.51127e-25	Down
CBX7	-1.04737	3.91075e-13	1.25655e-12	Down
DDX5	-1.04654	3.04519e-21	1.91196e-20	Down
GPR56	-1.04541	1.08269e-18	5.47267e-18	Down
CCDC115	-1.04474	6.13284e-27	6.52015e-26	Down
MCCC1	-1.0447	3.42233e-25	3.04773e-24	Down
ACP5	-1.04314	1.31125e-15	5.10538e-15	Down
LRRC47	-1.04298	5.68504e-23	4.17e-22	Down
ATP5A1	-1.04165	3.29342e-27	3.59325e-26	Down
CPPED1	-1.0413	2.38027e-11	6.65235e-11	Down
RAP2A	-1.04066	1.00964e-35	2.86343e-34	Down
BCL2	-1.03897	1.12379e-33	2.42307e-32	Down
ACSL6	-1.03874	1.55608e-21	1.00481e-20	Down
COX7C	-1.03794	1.23007e-22	8.76502e-22	Down
ABHD3	-1.03751	4.60755e-14	1.5905e-13	Down
OMA1	-1.0374	2.03072e-13	6.66208e-13	Down
ITGB1	-1.03683	4.01531e-28	4.78339e-27	Down
MAT2B	-1.03659	6.458e-26	6.1694e-25	Down
MBNL2	-1.03593	1.77465e-28	2.1872e-27	Down
SMPD3	-1.03578	1.05202e-23	8.16031e-23	Down
CCT2	-1.03554	3.2576e-18	1.56877e-17	Down
PPBP	-1.03404	1.20021e-05	2.1616e-05	Down
PTPLAD1	-1.0335	1.80972e-27	2.03451e-26	Down
TPP2	-1.03343	4.0917e-35	1.07493e-33	Down
LRRC8D	-1.03329	2.86065e-26	2.83875e-25	Down
SLC39A10	-1.0332	4.73905e-15	1.76201e-14	Down
RPS24	-1.03311	3.01635e-16	1.23919e-15	Down
OSBPL3	-1.03298	2.91069e-43	1.99024e-41	Down
P2RY14	-1.03291	0.000122459	0.000201668	Down
CCAR1	-1.03268	4.05407e-35	1.06786e-33	Down
SCP2	-1.03227	2.84811e-24	2.31348e-23	Down
RPL38	-1.03158	3.95494e-32	7.0214e-31	Down
NRGN	-1.03014	2.55467e-06	4.87262e-06	Down
CTSC	-1.03007	4.13038e-18	1.97479e-17	Down
TRIM44	-1.02951	1.98456e-30	2.97923e-29	Down
FNTA	-1.02884	5.49863e-28	6.47321e-27	Down
IFT74	-1.02764	2.37423e-32	4.28607e-31	Down
KHDRBS1	-1.02665	1.59996e-30	2.43853e-29	Down
SSB	-1.02595	2.10588e-19	1.13946e-18	Down
ALDH1A1	-1.02588	1.58429e-14	5.67693e-14	Down
HIGD2A	-1.02497	9.71159e-31	1.50311e-29	Down
CCDC88C	-1.02492	2.21745e-25	2.00696e-24	Down
RSBN1L	-1.02488	1.44093e-21	9.34063e-21	Down
HMG20A	-1.02362	1.47421e-22	1.04155e-21	Down
KLRC3	-1.02257	7.78225e-22	5.19667e-21	Down
EXOSC9	-1.02179	5.13282e-35	1.32406e-33	Down
CDC42SE2	-1.02048	7.79725e-20	4.36078e-19	Down
ZCCHC2	-1.01948	1.20763e-10	3.20207e-10	Down
AQP3	-1.0192	4.41888e-29	5.78161e-28	Down
MRPS35	-1.01847	4.09069e-19	2.14482e-18	Down
ANKH	-1.01801	7.35857e-30	1.03466e-28	Down
CD244	-1.01625	2.22703e-24	1.83588e-23	Down
RPS18	-1.01513	4.0198e-17	1.76627e-16	Down
ARMC1	-1.0151	3.63443e-27	3.94804e-26	Down
MAK16	-1.01488	2.55968e-26	2.55278e-25	Down
OCIAD2	-1.01433	9.18181e-19	4.66236e-18	Down
ALDH5A1	-1.01337	2.54709e-29	3.39942e-28	Down
GLOD4	-1.01324	1.24299e-24	1.04893e-23	Down
CREBL2	-1.01308	6.57999e-42	4.02994e-40	Down
KLF12	-1.01185	1.0698e-51	2.09408e-49	Down
CCDC84	-1.01133	5.76016e-23	4.222e-22	Down
FHIT	-1.01118	5.93061e-11	1.61103e-10	Down
NUP205	-1.01099	1.16768e-23	9.01543e-23	Down
SLC25A38	-1.01087	1.66489e-20	9.79985e-20	Down
STRBP	-1.00862	1.65653e-28	2.06199e-27	Down
PUM1	-1.00829	4.7907e-27	5.126e-26	Down
C6orf48	-1.0077	1.88517e-14	6.72132e-14	Down
JARID2	-1.00636	1.53843e-17	7.01284e-17	Down
SDAD1	-1.00524	1.01916e-32	1.90888e-31	Down
PAPD7	-1.00459	1.25137e-21	8.14369e-21	Down
C12orf29	-1.00366	1.9935e-28	2.44486e-27	Down
POLR1D	-1.00323	6.7965e-23	4.9489e-22	Down
AKR7A2	-1.00298	1.89243e-21	1.21259e-20	Down
E2F5	-1.00192	3.87264e-24	3.10029e-23	Down
EIF2S3	-1.00037	6.50294e-28	7.61958e-27	Down
NUP93	-1.0001	6.00341e-18	2.83635e-17	Down
PCGF3	1.00007	4.2652e-15	1.59176e-14	Up
PNPLA6	1.00046	2.32955e-12	7.02384e-12	Up
DIRC2	1.00108	1.61972e-16	6.82553e-16	Up
C1GALT1C1	1.0014	2.41114e-13	7.86359e-13	Up
B3GNTL1	1.0016	4.94812e-22	3.34216e-21	Up
PPM1M	1.0022	2.46117e-13	8.02411e-13	Up
TIFA	1.00286	8.8306e-09	2.02239e-08	Up
CDC42BPA	1.00621	5.01986e-20	2.8425e-19	Up
HDAC4	1.00689	3.91662e-36	1.14999e-34	Up
PPP4C	1.00721	7.06443e-23	5.12903e-22	Up
THOC5	1.0075	9.51623e-22	6.27895e-21	Up
MAPK3	1.00829	2.88144e-21	1.816e-20	Up
RFXANK	1.0085	2.7892e-18	1.35234e-17	Up
RAB1A	1.01065	9.77997e-33	1.84214e-31	Up
IL1B	1.01098	1.53894e-07	3.19668e-07	Up
EXT1	1.01291	1.26102e-13	4.21028e-13	Up
MAD1L1	1.01298	1.12954e-12	3.4954e-12	Up
AGPAT9	1.01678	1.09931e-12	3.40502e-12	Up
IQSEC1	1.01682	2.2536e-28	2.75369e-27	Up
SERTAD3	1.01689	1.4741e-31	2.48161e-30	Up
DDX60L	1.01719	2.93737e-13	9.50219e-13	Up
LILRB4	1.01775	3.08504e-30	4.51583e-29	Up
WDR13	1.01907	3.27944e-36	9.83143e-35	Up
DENND3	1.01966	4.52621e-28	5.36005e-27	Up
PEX11G	1.02239	6.22664e-20	3.50595e-19	Up
SIRPD	1.02249	3.08844e-22	2.12049e-21	Up
MSRB2	1.02302	4.00774e-22	2.72543e-21	Up
PSEN1	1.0234	4.19968e-41	2.35536e-39	Up
IL17RA	1.02446	1.53268e-37	5.68802e-36	Up
ITPKC	1.02544	2.12516e-11	5.96945e-11	Up
LPCAT3	1.02669	4.93722e-27	5.27711e-26	Up
ELMO2	1.02712	1.38822e-22	9.84278e-22	Up
ZNF787	1.02726	4.399e-22	2.98135e-21	Up
TMEM8A	1.02768	6.82006e-21	4.1693e-20	Up
MBOAT7	1.02827	2.42227e-29	3.23715e-28	Up
RSBN1	1.02949	4.10117e-18	1.9627e-17	Up
GYS1	1.02993	5.93198e-17	2.58147e-16	Up
ANXA1	1.03	3.56856e-14	1.24432e-13	Up
TECPR2	1.03016	2.02451e-27	2.26071e-26	Up
RAB21	1.03067	2.39274e-19	1.28839e-18	Up
MRC2	1.03181	6.62809e-17	2.87313e-16	Up
VAMP3	1.03186	3.43433e-41	1.948e-39	Up
GALNS	1.03207	3.86945e-27	4.18059e-26	Up
CHUK	1.03389	5.2788e-20	2.98405e-19	Up
GM2A	1.03469	5.61389e-17	2.44838e-16	Up
SH3BP5L	1.03585	1.50204e-33	3.18361e-32	Up
BASP1	1.03747	1.24545e-34	3.01049e-33	Up
COL17A1	1.03826	6.41839e-08	1.37029e-07	Up
VAPA	1.03832	3.24381e-34	7.42728e-33	Up
ORMDL2	1.03919	1.10728e-36	3.50921e-35	Up
DHRS7B	1.03925	9.37681e-33	1.76954e-31	Up
NUCB1	1.03992	3.02191e-25	2.70805e-24	Up
KBTBD6	1.04048	3.80473e-06	7.16652e-06	Up
LMAN2	1.04214	2.7099e-20	1.56829e-19	Up
CEACAM21	1.04324	7.67153e-13	2.41288e-12	Up
SLC25A44	1.04447	5.38156e-35	1.38108e-33	Up
CORO2A	1.04501	2.57853e-14	9.09273e-14	Up
UBE2H	1.04582	2.47829e-14	8.74849e-14	Up
RLIM	1.04715	6.73295e-27	7.09768e-26	Up
DDIT4	1.04716	1.57074e-07	3.25935e-07	Up
ST20	1.05125	8.27949e-15	3.02209e-14	Up
GPR27	1.05187	1.12615e-32	2.10531e-31	Up
ATP2C2	1.05194	6.05694e-12	1.76802e-11	Up
INSC	1.05228	2.8152e-19	1.5045e-18	Up
BAZ1A	1.05255	1.47409e-20	8.7076e-20	Up
ORAI2	1.05533	2.40944e-20	1.40008e-19	Up
NIT1	1.0555	5.85041e-46	5.56235e-44	Up
DNTTIP1	1.05604	1.90629e-26	1.92616e-25	Up
PIM1	1.0563	2.45828e-17	1.09607e-16	Up
LRP10	1.0564	1.78516e-35	4.8296e-34	Up
TRPM2	1.05645	1.63153e-22	1.14863e-21	Up
HK2	1.05683	1.56087e-32	2.87494e-31	Up
LSR	1.05801	1.94954e-28	2.39978e-27	Up
TLR1	1.05885	3.38803e-26	3.33229e-25	Up
GTDC1	1.05918	2.73565e-18	1.32895e-17	Up
PATL1	1.05948	2.30932e-30	3.43576e-29	Up
TSEN34	1.05956	8.74074e-26	8.27098e-25	Up
MAN2A2	1.06025	2.66897e-22	1.84518e-21	Up
ARID5A	1.06125	3.04832e-15	1.15445e-14	Up
GSN	1.06187	1.94789e-19	1.05454e-18	Up
GNS	1.06422	8.9512e-34	1.94684e-32	Up
RIT1	1.06468	1.08672e-17	5.00173e-17	Up
STK17B	1.06517	1.73756e-22	1.22155e-21	Up
ZDHHC20	1.06748	1.33591e-25	1.23485e-24	Up
PJA2	1.068	2.22862e-19	1.20326e-18	Up
KLF5	1.07104	3.33867e-22	2.28443e-21	Up
AGTRAP	1.07157	1.47082e-17	6.71692e-17	Up
ATP8B4	1.07168	9.4915e-07	1.8623e-06	Up
ALPK1	1.07183	1.00718e-18	5.10133e-18	Up
ASGR2	1.07382	1.47715e-13	4.91055e-13	Up
PRUNE2	1.07477	3.71762e-07	7.49114e-07	Up
MLKL	1.07507	1.09453e-25	1.0231e-24	Up
TMEM45B	1.07512	6.66174e-17	2.88647e-16	Up
MTMR3	1.07621	1.40898e-44	1.12526e-42	Up
CARS2	1.07711	1.19833e-25	1.11076e-24	Up
CREM	1.07907	5.33957e-10	1.34337e-09	Up
IFT20	1.0802	1.27836e-22	9.08968e-22	Up
TMEM167A	1.08055	4.75382e-25	4.15928e-24	Up
SNORD89	1.08096	3.16339e-19	1.68069e-18	Up
REPS2	1.08134	3.19754e-13	1.03371e-12	Up
PPP4R1	1.08216	4.40731e-25	3.86967e-24	Up
LDLR	1.08294	1.56088e-12	4.77836e-12	Up
NR1H2	1.08312	1.50963e-20	8.91224e-20	Up
SLA	1.08445	9.70259e-29	1.23547e-27	Up
SPP1	1.08563	3.00831e-07	6.10529e-07	Up
PLK3	1.08869	2.14132e-16	8.91814e-16	Up
DOK3	1.09029	2.02494e-32	3.68314e-31	Up
GMPR2	1.09035	6.53439e-16	2.60618e-15	Up
TNPO3	1.09061	1.39854e-31	2.35838e-30	Up
C4orf3	1.09144	1.49186e-28	1.86633e-27	Up
AIM2	1.09221	4.66143e-06	8.69652e-06	Up
UBE2S	1.094	6.47423e-12	1.88763e-11	Up
FAM129B	1.09437	1.35712e-33	2.9011e-32	Up
MMADHC	1.09474	1.14244e-37	4.3365e-36	Up
MPZL3	1.09538	6.67085e-29	8.60402e-28	Up
TPM4	1.09561	5.00479e-15	1.85874e-14	Up
GNAI3	1.09636	1.18422e-35	3.30227e-34	Up
ZNF276	1.09664	2.30874e-26	2.31175e-25	Up
NDUFAF1	1.09724	2.10892e-24	1.74283e-23	Up
LIG4	1.09787	1.47308e-20	8.70676e-20	Up
INSIG2	1.09809	1.9528e-18	9.57036e-18	Up
CHCHD7	1.09972	8.16794e-12	2.36371e-11	Up
ZYX	1.10104	6.01322e-16	2.41084e-15	Up
THBS1	1.10291	9.89061e-07	1.93642e-06	Up
KLF7	1.10316	2.20993e-22	1.53848e-21	Up
SSH1	1.10354	7.87232e-26	7.49184e-25	Up
PMVK	1.10591	1.54442e-23	1.17874e-22	Up
FERMT3	1.10706	2.01769e-34	4.73942e-33	Up
RP2	1.10721	2.18136e-13	7.13515e-13	Up
ACER3	1.10836	6.80451e-14	2.32237e-13	Up
LILRP2	1.1092	1.35549e-24	1.14001e-23	Up
VNN2	1.1098	8.39534e-19	4.28042e-18	Up
UBE2M	1.11106	1.5232e-15	5.90298e-15	Up
FBXO6	1.11143	1.32497e-10	3.49926e-10	Up
PFKFB4	1.11325	8.86512e-33	1.68894e-31	Up
OXSR1	1.11402	6.56353e-39	2.78824e-37	Up
GSDMD	1.11408	2.50918e-23	1.88623e-22	Up
RAD23B	1.11581	1.02749e-36	3.31353e-35	Up
ARRB2	1.11598	9.88218e-17	4.225e-16	Up
FCGR1A	1.11618	6.74467e-17	2.91986e-16	Up
RIN3	1.11857	8.64871e-42	5.17006e-40	Up
ZNF319	1.12009	1.41338e-36	4.42313e-35	Up
ATP13A3	1.12055	3.9729e-11	1.09351e-10	Up
ARHGAP26	1.12062	7.65186e-18	3.57624e-17	Up
VSTM1	1.1218	5.48867e-08	1.17861e-07	Up
CD44	1.12223	5.47834e-27	5.83674e-26	Up
AGPAT6	1.12487	6.34101e-22	4.25991e-21	Up
NDEL1	1.125	2.85828e-27	3.13563e-26	Up
CCDC126	1.12594	9.21675e-23	6.63859e-22	Up
EHD1	1.12789	7.52984e-35	1.86991e-33	Up
IFNGR1	1.12866	1.93093e-30	2.90308e-29	Up
NANS	1.12956	1.48255e-24	1.24372e-23	Up
RNF141	1.13127	1.43211e-20	8.47967e-20	Up
EIF4G3	1.13192	2.86694e-31	4.65377e-30	Up
SLC15A3	1.1337	1.28506e-20	7.64072e-20	Up
HIF1A	1.13825	1.0257e-17	4.73614e-17	Up
FBXO38	1.13904	3.91065e-37	1.34621e-35	Up
FAR2	1.1465	3.94931e-09	9.30078e-09	Up
TIPARP	1.14797	8.51084e-14	2.88208e-13	Up
GRPEL1	1.14895	9.30291e-20	5.16523e-19	Up
SLC36A1	1.14954	1.87715e-42	1.20901e-40	Up
DPY19L3	1.15207	1.04527e-22	7.50173e-22	Up
TMEM88	1.15247	2.73134e-29	3.63559e-28	Up
ANKRD55	1.15423	3.95901e-08	8.605e-08	Up
SVIL	1.15517	4.99725e-32	8.76758e-31	Up
C16orf72	1.15959	6.34065e-34	1.41292e-32	Up
CSF2RA	1.1606	8.45425e-18	3.93467e-17	Up
TMCC3	1.1613	1.2232e-10	3.24163e-10	Up
GK5	1.16182	6.14549e-10	1.53876e-09	Up
SIPA1	1.16221	2.96059e-17	1.31358e-16	Up
ENY2	1.16281	4.36943e-23	3.23351e-22	Up
CTNNA1	1.16609	1.69717e-27	1.91229e-26	Up
TMEM2	1.16625	4.56169e-36	1.31998e-34	Up
TLR8	1.16779	1.45301e-21	9.40685e-21	Up
CD63	1.1678	1.04556e-27	1.2039e-26	Up
PAG1	1.17011	5.55559e-17	2.42507e-16	Up
HSDL2	1.17074	4.65196e-21	2.88271e-20	Up
GCA	1.17515	1.57329e-31	2.63969e-30	Up
LACTB	1.17562	5.04401e-19	2.62673e-18	Up
GFOD2	1.1765	2.86214e-41	1.63273e-39	Up
CEACAM3	1.17698	1.43908e-37	5.38064e-36	Up
AQP9	1.1774	2.29588e-33	4.77496e-32	Up
IFI35	1.17778	6.61749e-12	1.92714e-11	Up
SCAND1	1.17834	1.18159e-34	2.87002e-33	Up
LRRC4	1.17945	9.74679e-18	4.51518e-17	Up
LILRB1	1.17984	1.2128e-18	6.09022e-18	Up
MERTK	1.18165	2.13184e-13	6.98233e-13	Up
CHMP2B	1.18251	3.37168e-25	3.00531e-24	Up
GLT1D1	1.18401	4.38003e-39	1.89289e-37	Up
ACTR1A	1.18779	1.46661e-50	2.25249e-48	Up
SLC25A28	1.19095	6.32605e-17	2.74817e-16	Up
MVP	1.19614	2.09719e-29	2.8178e-28	Up
RPS6KA1	1.19641	3.69477e-18	1.77416e-17	Up
STAB1	1.19911	6.35386e-14	2.17079e-13	Up
CASP4	1.19925	2.65571e-31	4.34622e-30	Up
GNA15	1.20091	4.77077e-24	3.78891e-23	Up
GLTSCR2	1.20171	1.77894e-18	8.76132e-18	Up
AATK	1.20673	1.14026e-30	1.75667e-29	Up
VPS54	1.20813	7.20975e-19	3.69292e-18	Up
EIF2AK2	1.21017	3.0504e-15	1.1548e-14	Up
SPN	1.21036	1.35514e-23	1.04145e-22	Up
FAM160B1	1.21285	4.50457e-34	1.0265e-32	Up
CDC34	1.213	1.93067e-18	9.46655e-18	Up
IL10RB	1.21442	6.82311e-35	1.71143e-33	Up
CHST15	1.2145	1.00283e-24	8.53477e-24	Up
C9orf89	1.21458	3.58227e-30	5.19793e-29	Up
ARL11	1.21494	2.27567e-30	3.39582e-29	Up
MGST1	1.21501	2.07759e-17	9.32582e-17	Up
QPCT	1.21545	5.65693e-32	9.87292e-31	Up
CPNE5	1.21586	2.50298e-12	7.52402e-12	Up
TRPS1	1.21769	2.5183e-17	1.12183e-16	Up
GALNT2	1.21838	8.7766e-17	3.76523e-16	Up
FBXO30	1.21869	1.2569e-12	3.87273e-12	Up
PLB1	1.21956	4.56507e-25	4.00115e-24	Up
SLC1A3	1.22071	1.00336e-18	5.08455e-18	Up
PRKCD	1.22107	7.08336e-27	7.45134e-26	Up
CTSG	1.22208	3.50665e-06	6.6163e-06	Up
PDSS1	1.22329	7.38271e-14	2.5137e-13	Up
NLRP12	1.22493	8.00756e-26	7.61328e-25	Up
TGFBR1	1.22555	2.093e-31	3.48241e-30	Up
PSENEN	1.22622	1.41451e-35	3.90084e-34	Up
RHBDD2	1.22638	1.18674e-21	7.75848e-21	Up
MLLT1	1.22966	1.94673e-27	2.18117e-26	Up
CTDP1	1.2299	4.6099e-16	1.86469e-15	Up
TMED8	1.23366	1.84482e-30	2.79891e-29	Up
S1PR4	1.23394	5.98386e-27	6.36854e-26	Up
HEBP2	1.23734	1.3341e-36	4.18816e-35	Up
SLPI	1.23756	1.95283e-07	4.01961e-07	Up
TLR10	1.23761	4.2067e-37	1.42842e-35	Up
ACP6	1.23787	1.86658e-35	5.03623e-34	Up
SBF2	1.23817	3.86416e-21	2.40949e-20	Up
TUBA4A	1.23844	6.19338e-46	5.83287e-44	Up
AMPD3	1.2404	1.41106e-28	1.76745e-27	Up
IVNS1ABP	1.24127	9.08586e-21	5.46082e-20	Up
STAT5B	1.24222	5.58314e-35	1.42185e-33	Up
RBM38	1.24239	1.55313e-16	6.55043e-16	Up
SPINT2	1.24257	5.86263e-28	6.89359e-27	Up
TMEM165	1.24273	2.22244e-33	4.64155e-32	Up
CYBA	1.24502	2.89513e-13	9.38074e-13	Up
CYP4F2	1.2458	5.39523e-32	9.44923e-31	Up
STK3	1.24731	2.45205e-16	1.01698e-15	Up
ZNF354A	1.24776	4.14831e-08	8.99296e-08	Up
PPP1R14B	1.25031	1.67618e-17	7.60949e-17	Up
RASGRP4	1.25247	1.44706e-25	1.33388e-24	Up
EMILIN2	1.25299	7.04572e-18	3.30378e-17	Up
AZI2	1.25329	5.70863e-18	2.70091e-17	Up
TREM1	1.25377	6.44401e-09	1.4912e-08	Up
UBR4	1.25637	9.89567e-36	2.81449e-34	Up
PXK	1.25902	2.3205e-38	9.4169e-37	Up
LPCAT2	1.26025	8.77143e-20	4.88373e-19	Up
KIF3C	1.26062	1.09755e-22	7.85436e-22	Up
RAP2C	1.26385	2.51544e-17	1.12105e-16	Up
PIM3	1.26609	4.13429e-25	3.63635e-24	Up
GP9	1.26836	3.65835e-14	1.2743e-13	Up
FBXW2	1.27188	1.99758e-27	2.23313e-26	Up
FAM105A	1.27291	1.29458e-27	1.47532e-26	Up
IL10	1.27321	3.34291e-23	2.49418e-22	Up
HIST1H2BD	1.27459	6.51688e-12	1.89839e-11	Up
CXCR1	1.27501	3.93529e-26	3.84027e-25	Up
C1RL	1.27623	1.17999e-26	1.21442e-25	Up
CKLF	1.28044	1.53059e-39	7.04144e-38	Up
RBM47	1.28201	6.82432e-23	4.96554e-22	Up
ZNF281	1.28339	6.16407e-26	5.91123e-25	Up
PPP1R12A	1.28444	3.59199e-36	1.06723e-34	Up
PLP2	1.28608	2.09353e-39	9.33021e-38	Up
GBE1	1.28698	1.13356e-23	8.77237e-23	Up
SERPINB2	1.288	1.03928e-12	3.2271e-12	Up
PHF21A	1.28825	9.87827e-35	2.41703e-33	Up
OSBPL1A	1.28864	9.46243e-15	3.4438e-14	Up
LRPAP1	1.29017	2.17816e-30	3.26006e-29	Up
RAB31	1.29109	9.28574e-51	1.47142e-48	Up
SESN2	1.29217	7.93777e-13	2.49191e-12	Up
DGAT1	1.2928	8.10039e-23	5.85987e-22	Up
RNF146	1.29524	8.94311e-22	5.91626e-21	Up
TMEM170B	1.29573	6.38592e-20	3.59361e-19	Up
CEACAM6	1.29692	7.25958e-09	1.67259e-08	Up
NOP2	1.29706	1.15054e-44	9.33812e-43	Up
TSHZ3	1.29773	1.59789e-17	7.27394e-17	Up
PPP2R5B	1.29791	9.61096e-35	2.36321e-33	Up
PEF1	1.30195	9.37039e-33	1.76954e-31	Up
PLXNC1	1.30244	8.33043e-28	9.63646e-27	Up
ITGA7	1.30352	2.83327e-12	8.48621e-12	Up
UBXN2B	1.30371	3.88881e-36	1.14858e-34	Up
OAT	1.30686	6.59107e-24	5.20147e-23	Up
TRIM25	1.31124	7.69679e-33	1.49488e-31	Up
STX3	1.31227	9.78459e-35	2.39999e-33	Up
MAP4K4	1.31298	4.61623e-47	4.90253e-45	Up
RAB27A	1.31669	4.85172e-49	6.37298e-47	Up
ZFYVE16	1.31864	1.32452e-23	1.0187e-22	Up
E2F2	1.31875	3.85152e-22	2.62455e-21	Up
GRK6	1.31877	3.30851e-31	5.31865e-30	Up
CHD4	1.32045	4.74314e-34	1.07371e-32	Up
JAK3	1.32045	5.6314e-31	8.86723e-30	Up
CCNJL	1.32465	9.94185e-23	7.14025e-22	Up
ARL8A	1.33047	7.54667e-42	4.56596e-40	Up
CCPG1	1.33178	4.13819e-24	3.30492e-23	Up
GAB2	1.33415	1.49114e-22	1.05276e-21	Up
YIPF1	1.33575	1.00974e-38	4.25325e-37	Up
APH1B	1.3372	1.18105e-30	1.8167e-29	Up
LY96	1.34239	4.31903e-11	1.18616e-10	Up
BTNL8	1.35135	4.82295e-07	9.63722e-07	Up
TNFRSF10C	1.35136	1.79998e-21	1.15604e-20	Up
CDADC1	1.35179	2.21438e-13	7.23844e-13	Up
RALGAPA2	1.35213	7.41983e-36	2.12851e-34	Up
TNFSF13B	1.35447	8.70836e-21	5.24024e-20	Up
METRNL	1.35899	2.78829e-24	2.26674e-23	Up
ANKS1A	1.36042	1.37234e-26	1.4037e-25	Up
ALOX5AP	1.36303	4.66756e-51	7.84093e-49	Up
VCAN	1.36536	1.59818e-20	9.4183e-20	Up
SELT	1.36692	1.07723e-26	1.11556e-25	Up
SLC9A8	1.36926	1.57962e-31	2.64586e-30	Up
PDZD8	1.36992	1.58423e-31	2.64914e-30	Up
BSG	1.37063	1.54719e-16	6.53089e-16	Up
C15orf37	1.37134	3.38827e-28	4.05577e-27	Up
PLIN3	1.37247	2.04989e-35	5.47167e-34	Up
ATP11A	1.37508	6.00489e-37	2.01164e-35	Up
UBE2J1	1.37636	6.84718e-17	2.95979e-16	Up
SLC22A15	1.37679	7.35282e-33	1.43928e-31	Up
SLC12A9	1.37903	7.18832e-29	9.24755e-28	Up
NLRP3	1.38183	1.20135e-18	6.03989e-18	Up
PHC2	1.38309	5.17264e-31	8.18359e-30	Up
ANO10	1.38326	1.7716e-43	1.24548e-41	Up
CRISP2	1.38326	7.78083e-14	2.64474e-13	Up
LGALS8	1.38344	2.15233e-20	1.25433e-19	Up
TLE3	1.38417	8.68564e-24	6.78472e-23	Up
PADI2	1.3884	2.14484e-26	2.15196e-25	Up
GATA1	1.38907	1.47138e-38	6.06975e-37	Up
SNX3	1.38974	3.19656e-34	7.35284e-33	Up
C6orf25	1.39242	5.81612e-15	2.14728e-14	Up
CD14	1.39355	3.13125e-29	4.13482e-28	Up
AZIN1	1.39366	8.2638e-33	1.58955e-31	Up
PCOLCE2	1.39378	1.10046e-09	2.70323e-09	Up
KANK2	1.39402	6.02841e-35	1.53134e-33	Up
LRRFIP2	1.39494	1.7227e-42	1.11674e-40	Up
SRA1	1.39662	2.2295e-31	3.67279e-30	Up
MXD3	1.39734	1.83351e-33	3.85347e-32	Up
DNAJC5	1.39794	1.94851e-41	1.13754e-39	Up
OLR1	1.40238	2.12465e-08	4.71552e-08	Up
IFITM3	1.40298	1.02062e-30	1.57722e-29	Up
NCF4	1.40465	4.5457e-33	9.16763e-32	Up
MMP25	1.40674	1.1206e-24	9.48851e-24	Up
IL1RAP	1.40739	2.18467e-12	6.60895e-12	Up
DHCR7	1.40865	2.60574e-16	1.0776e-15	Up
NFIL3	1.41084	8.32469e-28	9.63646e-27	Up
ERI1	1.41181	1.45093e-16	6.15059e-16	Up
C4BPA	1.41264	4.04181e-16	1.64356e-15	Up
RCHY1	1.41278	4.32406e-27	4.65664e-26	Up
GAS7	1.41332	1.13503e-20	6.781e-20	Up
SBNO2	1.41553	8.65545e-25	7.41058e-24	Up
PCYT1A	1.4175	1.86195e-30	2.81634e-29	Up
KIAA0040	1.42411	4.29188e-35	1.12162e-33	Up
NARF	1.42692	7.32752e-29	9.4145e-28	Up
PLBD1	1.43422	1.05329e-51	2.09408e-49	Up
SLC36A4	1.43561	1.98832e-15	7.62556e-15	Up
OSBPL9	1.43666	8.30884e-33	1.59208e-31	Up
PCMT1	1.44011	1.13304e-36	3.57947e-35	Up
FAM160A2	1.44224	7.15466e-31	1.11776e-29	Up
UBAP1	1.44341	1.16426e-61	4.00785e-59	Up
RABAC1	1.44633	9.06577e-18	4.21339e-17	Up
IER3	1.44935	6.80258e-20	3.81732e-19	Up
ACVR1B	1.44994	1.5772e-37	5.81927e-36	Up
SH3GLB1	1.45131	8.01941e-34	1.75951e-32	Up
TESC	1.45357	6.71407e-32	1.16568e-30	Up
HIP1	1.45661	1.99274e-37	7.13028e-36	Up
CEBPA	1.45723	3.27858e-15	1.23884e-14	Up
B3GNT8	1.46175	2.31016e-27	2.56819e-26	Up
LAIR1	1.4659	2.85288e-18	1.38053e-17	Up
RAB24	1.467	9.85137e-26	9.25176e-25	Up
GNB2	1.46862	2.49893e-16	1.036e-15	Up
FGF13	1.47221	3.34706e-11	9.25074e-11	Up
MARCO	1.47304	3.81673e-18	1.83009e-17	Up
PCNX	1.47308	5.29807e-35	1.36316e-33	Up
B3GNT2	1.47339	6.81855e-21	4.1693e-20	Up
NBEAL2	1.47344	1.53984e-14	5.51965e-14	Up
ECE1	1.47938	1.78294e-33	3.76302e-32	Up
CAPN3	1.4819	1.17422e-22	8.37904e-22	Up
CHIT1	1.48241	9.23985e-10	2.28434e-09	Up
SIGLEC5	1.48587	6.07319e-26	5.82968e-25	Up
HLX	1.48726	4.47825e-21	2.78198e-20	Up
ZNF467	1.4902	2.6304e-36	7.95735e-35	Up
RALB	1.49077	1.86796e-49	2.58998e-47	Up
TIMP1	1.49302	1.15218e-25	1.07297e-24	Up
FAR1	1.49666	2.19365e-42	1.39485e-40	Up
CAB39	1.50219	4.68808e-43	3.14101e-41	Up
P2RX1	1.50264	1.19094e-20	7.10222e-20	Up
MPO	1.51255	1.53092e-10	4.01871e-10	Up
ITGAM	1.51546	1.50841e-48	1.90613e-46	Up
RNF24	1.51601	2.50197e-38	1.0023e-36	Up
B4GALT5	1.51723	6.87279e-44	5.0823e-42	Up
BCL6	1.52592	1.42771e-40	7.5412e-39	Up
RHOU	1.52597	5.04108e-22	3.40264e-21	Up
SOS2	1.52633	1.39899e-38	5.79506e-37	Up
FPR2	1.52732	3.29747e-36	9.85589e-35	Up
NDUFB3	1.52936	2.31311e-28	2.81951e-27	Up
ACSL3	1.53212	5.4291e-24	4.30491e-23	Up
RAB43	1.53598	3.7559e-25	3.32994e-24	Up
MICAL1	1.54092	3.52845e-33	7.17405e-32	Up
LDHA	1.54558	2.65872e-28	3.21721e-27	Up
TRIB1	1.54583	2.3962e-31	3.92796e-30	Up
MTX1	1.5522	4.07275e-52	8.65068e-50	Up
PROK2	1.55333	2.60484e-32	4.68543e-31	Up
PHTF1	1.55588	1.34881e-32	2.50749e-31	Up
MPP1	1.55703	6.51948e-45	5.46924e-43	Up
CARD16	1.55811	8.23003e-32	1.419e-30	Up
MTF1	1.55943	2.06739e-43	1.44327e-41	Up
FOSL2	1.55958	4.95321e-44	3.69014e-42	Up
FAM20A	1.56007	9.77135e-24	7.59715e-23	Up
PLIN5	1.56255	5.1067e-24	4.05248e-23	Up
DOCK4	1.56271	4.05042e-15	1.51614e-14	Up
ROMO1	1.56574	2.11417e-19	1.14332e-18	Up
MCOLN1	1.56817	6.27893e-27	6.6542e-26	Up
CTSD	1.56999	8.53823e-16	3.36773e-15	Up
FES	1.57046	5.21462e-29	6.78716e-28	Up
KBTBD7	1.57063	2.76917e-15	1.05153e-14	Up
PGM1	1.57278	4.9628e-46	4.76381e-44	Up
IFNAR1	1.57585	2.33915e-38	9.45412e-37	Up
PTX3	1.5798	8.88764e-16	3.49725e-15	Up
CPEB4	1.57983	3.11066e-29	4.11308e-28	Up
TMEM185B	1.58124	8.58353e-33	1.64156e-31	Up
CHSY1	1.58131	2.31202e-32	4.1889e-31	Up
EMR1	1.58647	1.34387e-12	4.1267e-12	Up
ASPH	1.58767	3.39279e-22	2.31988e-21	Up
STX11	1.59249	8.30194e-33	1.59208e-31	Up
CD24	1.59804	6.3108e-07	1.25175e-06	Up
TGFA	1.60012	2.07485e-21	1.32522e-20	Up
CXCL16	1.60169	1.69946e-26	1.71892e-25	Up
TREML2	1.60277	2.92445e-45	2.53868e-43	Up
KCNJ15	1.61072	1.47686e-33	3.13691e-32	Up
TNFAIP6	1.61889	2.09904e-15	8.02862e-15	Up
SEMA4A	1.61977	5.75112e-33	1.1369e-31	Up
AZU1	1.62762	1.04355e-13	3.51357e-13	Up
MEF2A	1.62809	2.89149e-29	3.82835e-28	Up
WSB1	1.62984	2.02085e-37	7.20506e-36	Up
CSRNP1	1.62993	1.3711e-30	2.10257e-29	Up
ENTPD1	1.63062	9.49763e-45	7.83594e-43	Up
TLR4	1.63381	1.08705e-35	3.06553e-34	Up
QSOX1	1.64724	3.70424e-31	5.9357e-30	Up
ACSL4	1.64981	2.94172e-31	4.76741e-30	Up
ACSL1	1.65295	3.12876e-63	1.35802e-60	Up
DSE	1.65343	5.11811e-38	2.01158e-36	Up
HGF	1.65488	7.17016e-20	4.01682e-19	Up
CDK5RAP2	1.65584	1.26708e-12	3.89927e-12	Up
IL1RN	1.65758	1.50846e-27	1.70544e-26	Up
MANSC1	1.66174	7.37787e-40	3.55813e-38	Up
C3AR1	1.66252	1.00374e-16	4.28954e-16	Up
ST3GAL4	1.66378	5.6227e-31	8.86723e-30	Up
AGTPBP1	1.66533	1.9318e-31	3.22495e-30	Up
BATF	1.66557	2.28442e-20	1.33053e-19	Up
ACAP1	1.66895	1.34141e-24	1.13007e-23	Up
PECR	1.67146	1.14071e-26	1.1752e-25	Up
BNIP2	1.67935	5.78082e-33	1.14051e-31	Up
FCER1G	1.68437	2.20087e-47	2.46869e-45	Up
G0S2	1.68839	1.14259e-15	4.47314e-15	Up
PPP1R3D	1.68915	1.92953e-32	3.52792e-31	Up
SIGLEC9	1.69678	2.52893e-36	7.67364e-35	Up
TXN	1.70233	1.86805e-44	1.45693e-42	Up
FEM1C	1.70704	2.47281e-28	3.00682e-27	Up
JMJD6	1.71184	2.5925e-46	2.58809e-44	Up
WIPI1	1.71465	3.44684e-28	4.12093e-27	Up
DRAM1	1.71857	7.2703e-31	1.13405e-29	Up
PYGL	1.72249	1.27429e-57	3.43816e-55	Up
CDKN2D	1.72543	7.87229e-26	7.49184e-25	Up
ALOX5	1.72694	9.0024e-60	2.56774e-57	Up
MRVI1	1.72761	1.86445e-24	1.55236e-23	Up
MSRA	1.72951	3.84825e-49	5.12228e-47	Up
LILRA3	1.73494	2.92868e-11	8.12816e-11	Up
HMGB2	1.74134	3.1987e-40	1.60465e-38	Up
FGD4	1.74309	7.88004e-42	4.73894e-40	Up
ZDHHC3	1.74762	2.82514e-50	4.27324e-48	Up
SPTLC2	1.75097	1.15246e-32	2.15046e-31	Up
FLOT1	1.76093	2.65939e-47	2.88572e-45	Up
RNF10	1.76097	3.08952e-57	7.71067e-55	Up
FRMD4B	1.76132	5.13809e-23	3.77714e-22	Up
CDA	1.76151	2.48121e-44	1.90538e-42	Up
GCLM	1.76209	9.1763e-37	2.97425e-35	Up
ERLIN1	1.77097	2.70056e-24	2.20259e-23	Up
MBOAT2	1.77196	2.26711e-47	2.51473e-45	Up
MARCKS	1.77642	1.46169e-30	2.23462e-29	Up
SLCO4C1	1.79765	1.36696e-40	7.25871e-39	Up
FAM126B	1.8095	7.74367e-34	1.70651e-32	Up
EIF4E3	1.81079	4.59413e-51	7.84093e-49	Up
PPP4R2	1.81175	1.70865e-35	4.6605e-34	Up
DGAT2	1.81267	2.73278e-34	6.32978e-33	Up
MAFG	1.81437	1.10008e-72	9.15178e-70	Up
CPD	1.81825	1.03864e-39	4.86795e-38	Up
SMPDL3A	1.82067	3.05254e-12	9.12106e-12	Up
SLC11A1	1.82771	4.70567e-40	2.30278e-38	Up
METTL7B	1.83342	2.30684e-13	7.53079e-13	Up
JAK2	1.83768	1.78844e-39	8.04233e-38	Up
RAB32	1.84085	7.68147e-52	1.56498e-49	Up
MSL3	1.84217	1.87994e-54	4.36451e-52	Up
CLEC4E	1.84477	1.94257e-37	6.97577e-36	Up
BST1	1.84492	4.71257e-51	7.84093e-49	Up
MCTP2	1.84874	3.39394e-37	1.18468e-35	Up
GK	1.84979	6.4675e-25	5.59489e-24	Up
KLF1	1.85129	1.08945e-21	7.15999e-21	Up
ENTPD7	1.86577	7.9967e-21	4.85001e-20	Up
OSCAR	1.86704	1.51368e-34	3.61509e-33	Up
RNASE3	1.8734	3.62647e-12	1.07747e-11	Up
NTNG2	1.87444	1.5053e-25	1.38374e-24	Up
MYL4	1.87626	1.86755e-29	2.52626e-28	Up
EXOC6	1.87635	1.77613e-40	9.13973e-39	Up
RNASE2	1.88502	2.41718e-15	9.20668e-15	Up
CEACAM4	1.88642	1.56104e-40	8.11658e-39	Up
SERPINB1	1.8866	1.36446e-47	1.58388e-45	Up
FLOT2	1.90408	7.2269e-38	2.80724e-36	Up
POR	1.92914	2.38234e-30	3.53913e-29	Up
FFAR2	1.93308	8.50106e-20	4.74112e-19	Up
ADM	1.93763	5.71083e-43	3.80075e-41	Up
TBC1D8	1.94393	8.00823e-25	6.88598e-24	Up
LIMK2	1.94576	2.16056e-49	2.95465e-47	Up
GALNT14	1.94737	1.45536e-27	1.64913e-26	Up
CARD6	1.95026	7.45221e-53	1.65323e-50	Up
CSGALNACT2	1.96494	1.10685e-28	1.39869e-27	Up
OSM	1.96888	4.47971e-35	1.16461e-33	Up
METTL9	1.97481	4.84605e-47	5.09244e-45	Up
SLC22A4	1.9849	1.79536e-46	1.81041e-44	Up
CD58	1.98591	2.1308e-60	6.446e-58	Up
TMCO3	1.98737	6.65095e-41	3.64816e-39	Up
NFE2	1.98837	2.33631e-33	4.84894e-32	Up
HPGD	1.99129	1.45324e-08	3.2697e-08	Up
CD55	1.99239	1.3273e-60	4.14076e-58	Up
GRINA	2.00055	7.48143e-27	7.83705e-26	Up
ECHDC3	2.00467	1.44933e-14	5.2083e-14	Up
PPP1R3B	2.0103	4.4866e-51	7.84093e-49	Up
SIRPB1	2.0123	6.54982e-23	4.77974e-22	Up
ST6GALNAC3	2.0195	4.34593e-24	3.45976e-23	Up
ELANE	2.02784	3.86916e-12	1.14651e-11	Up
NAIP	2.04429	1.09532e-26	1.13312e-25	Up
KL	2.06037	8.21785e-34	1.79516e-32	Up
TSPO	2.06305	1.696e-37	6.17404e-36	Up
ZNF438	2.06363	4.10263e-47	4.40393e-45	Up
FKBP5	2.07238	4.75814e-31	7.53977e-30	Up
NLRC4	2.07938	1.48315e-51	2.84736e-49	Up
NSUN7	2.08828	9.62396e-24	7.48839e-23	Up
RAB20	2.09687	3.90237e-26	3.81561e-25	Up
GRAMD1A	2.09965	1.53574e-47	1.74219e-45	Up
SRPK1	2.11833	1.28776e-71	9.88899e-69	Up
LRG1	2.12107	1.02985e-36	3.31353e-35	Up
GRB10	2.13208	3.32762e-20	1.90808e-19	Up
MGAM	2.15343	8.44857e-64	3.83373e-61	Up
TFDP1	2.15481	1.48211e-34	3.56528e-33	Up
PSTPIP2	2.15666	4.52545e-41	2.52389e-39	Up
ETS2	2.1603	4.20043e-50	6.1666e-48	Up
CLEC5A	2.16501	3.63716e-38	1.43517e-36	Up
NQO2	2.16883	4.57477e-29	5.97774e-28	Up
GJB6	2.16966	2.0614e-14	7.31567e-14	Up
IL4R	2.17118	1.71953e-66	9.5367e-64	Up
FOLR3	2.17131	3.953e-13	1.26931e-12	Up
ATP6V1C1	2.17325	4.35015e-36	1.26243e-34	Up
IL1R1	2.18732	5.8434e-34	1.31089e-32	Up
MKNK1	2.19017	1.965e-42	1.25747e-40	Up
CAPG	2.19736	1.62459e-39	7.43957e-38	Up
ADAM9	2.2084	1.69087e-61	5.62666e-59	Up
TMEM120A	2.21199	2.42022e-38	9.74237e-37	Up
ROPN1L	2.21452	2.00869e-51	3.78354e-49	Up
DEFA4	2.22402	5.2381e-09	1.22092e-08	Up
ACN9	2.23193	3.22752e-34	7.40698e-33	Up
LRRN1	2.23822	2.86564e-37	1.00731e-35	Up
LILRA6	2.24474	1.05786e-25	9.90674e-25	Up
LTB4R	2.25002	7.83991e-63	3.26108e-60	Up
LIN7A	2.25305	9.73387e-47	9.91564e-45	Up
FUT7	2.26163	1.51993e-26	1.54674e-25	Up
SLC26A8	2.2664	7.61678e-48	8.94569e-46	Up
WDFY3	2.26883	5.34821e-50	7.73786e-48	Up
CST7	2.2724	1.59834e-38	6.53944e-37	Up
PGS1	2.27264	3.702e-48	4.50696e-46	Up
DYSF	2.28002	3.40666e-70	2.39693e-67	Up
CYP1B1	2.28757	2.52313e-27	2.7956e-26	Up
PADI4	2.2959	2.56715e-53	5.82451e-51	Up
CKAP4	2.30653	9.14371e-56	2.17337e-53	Up
SLC25A40	2.31215	5.19282e-42	3.21987e-40	Up
KREMEN1	2.31387	1.31524e-40	7.05916e-39	Up
S100P	2.31429	3.1822e-39	1.39946e-37	Up
MS4A4A	2.34668	6.8142e-31	1.06624e-29	Up
CD163	2.3473	6.44696e-18	3.03299e-17	Up
ATP11B	2.35602	2.08138e-52	4.51704e-50	Up
MAP2K6	2.37558	1.98435e-57	5.2131e-55	Up
SLC37A3	2.39318	1.08938e-65	5.43762e-63	Up
CNIH4	2.39905	3.79346e-62	1.5148e-59	Up
KIF1B	2.42142	5.07809e-62	1.87758e-59	Up
FCGR1B	2.42354	8.43308e-32	1.45151e-30	Up
TFF3	2.42571	7.59039e-21	4.61479e-20	Up
MAPK14	2.43292	4.64358e-74	4.21426e-71	Up
DUSP13	2.45462	5.93751e-38	2.32448e-36	Up
DHRS9	2.45861	1.04625e-20	6.26184e-20	Up
TP53I3	2.4769	6.93949e-35	1.73192e-33	Up
AGFG1	2.4779	1.67212e-56	4.0714e-54	Up
SORT1	2.51694	2.20756e-37	7.81491e-36	Up
TDRD9	2.52839	4.78988e-26	4.64697e-25	Up
DACH1	2.5327	1.02784e-34	2.50877e-33	Up
DHRS13	2.56001	2.50711e-47	2.75039e-45	Up
OLAH	2.57587	9.77404e-18	4.52571e-17	Up
F5	2.58796	1.04633e-77	2.08911e-74	Up
PGD	2.58943	6.12993e-51	1.0032e-48	Up
IL18RAP	2.59162	2.50808e-48	3.09113e-46	Up
TLR5	2.59727	2.83652e-29	3.76056e-28	Up
SOCS3	2.59859	1.38653e-49	1.97739e-47	Up
CD59	2.61046	1.14642e-44	9.33812e-43	Up
LMNB1	2.6141	7.47207e-80	2.48645e-76	Up
EMB	2.6252	7.48625e-41	4.0617e-39	Up
DDAH2	2.63447	1.43834e-44	1.1396e-42	Up
EXOSC4	2.64863	1.5756e-28	1.96615e-27	Up
SIPA1L2	2.65183	4.33697e-35	1.13044e-33	Up
B3GNT5	2.66036	6.19067e-29	8.00537e-28	Up
YOD1	2.67069	4.66087e-31	7.40915e-30	Up
SULT1B1	2.67318	3.30555e-43	2.22969e-41	Up
KLHL2	2.68896	3.92158e-50	5.84315e-48	Up
GPR97	2.69742	4.33501e-62	1.66448e-59	Up
OPLAH	2.70316	1.68765e-39	7.65809e-38	Up
PLSCR1	2.71212	7.81514e-60	2.29466e-57	Up
GPR160	2.72045	4.68813e-46	4.54384e-44	Up
CR1	2.77169	3.60151e-70	2.39693e-67	Up
UPP1	2.79426	1.60103e-74	1.59831e-71	Up
ALPL	2.81262	1.04932e-25	9.83603e-25	Up
PFKFB3	2.83347	2.17838e-76	3.62447e-73	Up
ORM1	2.86534	2.98374e-32	5.33811e-31	Up
ATP9A	2.90522	1.66921e-39	7.609e-38	Up
STOM	2.90561	3.48923e-40	1.73299e-38	Up
LILRA5	2.91802	1.05418e-37	4.0285e-36	Up
PFKFB2	2.9345	3.38381e-33	6.89399e-32	Up
HK3	2.96388	4.15282e-66	2.18198e-63	Up
IRAK3	2.97745	6.56082e-51	1.0564e-48	Up
CAMP	3.01623	7.8705e-34	1.73064e-32	Up
IDI1	3.09591	1.50459e-37	5.60461e-36	Up
UGCG	3.13838	2.28545e-45	2.03711e-43	Up
CEACAM8	3.17708	1.20602e-18	6.05922e-18	Up
VNN1	3.19886	5.12402e-33	1.02511e-31	Up
IL1R2	3.23118	7.06296e-33	1.38526e-31	Up
FCAR	3.2555	1.75586e-49	2.46884e-47	Up
S100A12	3.29259	2.77987e-90	2.77515e-86	Up
ZDHHC19	3.32813	2.10311e-21	1.34241e-20	Up
IL18R1	3.35516	1.54145e-45	1.39893e-43	Up
CEACAM1	3.47507	8.0217e-40	3.85003e-38	Up
SAMSN1	3.48737	1.17555e-48	1.50455e-46	Up
CA4	3.59541	4.46374e-51	7.84093e-49	Up
BCL2A1	3.62014	1.96356e-61	6.3233e-59	Up
GYG1	3.71348	1.40866e-78	3.51565e-75	Up
TCN1	3.71765	2.70182e-34	6.27261e-33	Up
PGLYRP1	3.76346	3.04609e-57	7.71067e-55	Up
ANKRD22	3.78413	2.28179e-51	4.21835e-49	Up
BMX	4.00262	2.70463e-68	1.58825e-65	Up
GADD45A	4.13499	7.42313e-62	2.64661e-59	Up
CRISP3	4.28383	5.13669e-45	4.34572e-43	Up
MMP9	4.33528	2.13493e-89	1.06565e-85	Up
ANXA3	4.42187	6.87249e-76	9.80116e-73	Up
LTF	4.42979	1.86055e-38	7.58116e-37	Up
RGL4	4.51127	5.52544e-75	6.89506e-72	Up
RETN	4.64191	4.61085e-35	1.19559e-33	Up
OLFM4	5.05535	1.97576e-28	2.42608e-27	Up
CLEC4D	5.10646	1.88508e-69	1.17617e-66	Up
LCN2	5.1571	1.57971e-37	5.81927e-36	Up
ARG1	5.44197	4.68407e-65	2.22672e-62	Up
GPR84	5.47601	8.88602e-58	2.46414e-55	Up
HP	6.02656	7.28574e-75	8.0815e-72	Up
CD177	6.20286	5.96265e-47	6.20054e-45	Up
MMP8	6.21661	1.82375e-45	1.64022e-43	Up
FC, fold change.
