# Supplementary material for: Identification of Immune-Related Genes Concurrently Involved in Critical Illnesses Across Different Etiologies: A Data-Driven Analysis
Source: Front Immunol. 2022 May 9;13:858864. doi: 10.3389/fimmu.2022.858864 (PMC9124755; doi:10.3389/fimmu.2022.858864)
Supplement: Supplementary file 8 [file Table_4.xlsx]

## Sheet: Table S4
Gene symbol
ABHD13
ABHD3
ABL2
ACER3
ACN9
ACP6
ACSL1
ACSL3
ACSL4
ACVR1B
ADAM9
ADM
AGAP4
AGFG1
AGTPBP1
AIF1
ALOX5
ALOX5AP
AMPD3
ANKRD22
ANKS1A
ANO10
ANTXR2
ANXA3
APH1B
APOL3
AQP9
ARFGAP3
ARG1
ARHGEF18
ARID5A
ATP11A
ATP11B
ATP13A3
ATP6V1C1
ATP9A
AZI2
AZIN1
B3GNT5
B4GALT5
BAZ1A
BCL2A1
BCL6
BIN1
BMX
BNIP2
BRAF
BST1
BTN3A1
BTN3A2
BTN3A3
C10orf128
C15orf37
C16orf72
C1RL
C1orf162
C4orf3
CAB39
CAMP
CAPN3
CARD6
CASP4
CCDC115
CCDC126
CCPG1
CCR2
CCR3
CD163
CD177
CD244
CD44
CD55
CD58
CD59
CD86
CDADC1
CDC42EP3
CEACAM1
CHCHD7
CHD4
CHD7
CHMP2B
CHST7
CHSY1
CHUK
CKAP4
CLEC4D
CLEC4E
CLEC5A
CLSTN1
CNIH4
CPA3
CPD
CPEB4
CPNE5
CPPED1
CR1
CREM
CRISP3
CSF1R
CSGALNACT2
CSRNP1
CST7
CTDP1
CTSC
CUTC
CX3CR1
CXCL16
CYP1B1
DACH1
DCAF10
DDAH2
DHCR7
DHRS13
DHRS9
DOCK4
DOK3
DPEP2
DPY19L3
DRAM1
DSE
DUSP13
DYSF
E2F2
EIF4E3
EIF4G3
EMB
ENTPD1
ENTPD7
ENY2
EPAS1
EPB41
ERI1
ERLIN1
ESYT1
ETF1
ETS2
EXOC6
EXOSC4
F5
FAM105A
FAM110B
FAM111A
FAM126B
FAM129B
FAM160B1
FAM20A
FAM53B
FAR1
FBXO30
FBXO34
FBXO38
FBXW2
FCER1A
FEM1C
FGD4
FGL2
FKBP5
FOXN3
FRMD4B
GADD45A
GALNT1
GALNT14
GAS7
GATA2
GBE1
GCA
GCLM
GCNT1
GJB6
GK
GK5
GLIPR1
GLT1D1
GNA15
GNAI3
GNAQ
GNS
GOLGA1
GPCPD1
GPR160
GPR34
GPR84
GPR97
GRPEL1
GTDC1
GYG1
GYS1
GZMK
HAT1
HEBP2
HGF
HIF1A
HIPK2
HK2
HK3
HLX
HMGB2
HP
HVCN1
IDI1
IER3
IFNAR1
IFT20
IL10
IL18R1
IL18RAP
IL1R1
IL1R2
IL1RAP
IL4R
INSIG2
IRAK3
ITGA4
ITGAL
ITGAM
ITPK1
IVNS1ABP
JAK1
JAK2
JMJD6
JOSD1
KCNJ15
KIF1B
KIF3C
KL
KLF7
KLHL15
KLHL2
KLRG1
KPNA4
KREMEN1
LACTB
LCN2
LDHA
LEPROTL1
LFNG
LGALS2
LGALS8
LIG4
LIMK2
LIN7A
LMNB1
LPXN
LRG1
LRPAP1
LRRFIP2
LRRN1
LTF
LYRM1
LYSMD2
MAFG
MAN2A2
MANSC1
MAP2K6
MAP4K4
MAPK14
MAPKAPK2
MARCKS
MBNL1
MBOAT2
MCTP2
MEF2A
MERTK
METTL9
MGAM
MKNK1
MLKL
MLLT1
MMP8
MMP9
MPPE1
MPZL3
MRFAP1L1
MRVI1
MS4A4A
MSL3
MSRA
MT2A
MTF1
MTMR6
MTX1
NAAA
NAIP
NAMPT
NANS
NCOA4
NDUFAF1
NFATC3
NFIL3
NIPAL3
NLRC4
NLRP3
NOV
NR2E1
NSUN7
OAT
OGFRL1
OLFM4
OLIG1
OPLAH
OSBPL9
OSM
P2RY8
PADI4
PAG1
PATL1
PCGF3
PCMT1
PCNX
PCYT1A
PDCD10
PDE4D
PDSS1
PDZD8
PEBP1
PECAM1
PFKFB2
PFKFB3
PGM1
PHF20L1
PHF21A
PHTF1
PIGX
PIK3AP1
PIK3CB
PIK3CG
PIM1
PLB1
PLIN3
PLSCR1
PLXNC1
PMAIP1
PPP1CB
PPP1R12A
PPP1R3B
PPP1R3D
PPP2R5B
PPP4R2
PPTC7
PROK2
PSME1
PSTPIP2
PTEN
PTGER4
PTP4A1
PYGL
QPCT
RAB20
RAB21
RAB27A
RAB31
RAB32
RAB43
RAB5A
RABGAP1L
RAD23B
RALB
RALGAPA2
RANBP9
RAP2C
RARRES3
RASA2
RBKS
RBM47
RCBTB2
RCHY1
RGL4
RHOQ
RHOU
RIT1
RLIM
RNF10
RNF141
RNF146
ROPN1L
RSBN1
RTN1
S100A12
S100P
SAMSN1
SBF2
SCRN1
SCYL2
SERPINB1
SESN2
SETD1B
SFXN1
SGK1
SH2B3
SH3BP5
SH3GLB1
SIGLEC5
SIPA1L2
SLAMF7
SLC1A3
SLC22A4
SLC25A24
SLC25A28
SLC25A40
SLC26A8
SLC36A1
SLC36A4
SLC37A3
SLC7A5
SLC7A7
SLC9A3R1
SLCO4C1
SLK
SMCHD1
SMPD3
SMS
SNX3
SOCS3
SORT1
SOS2
SPINT2
SRPK1
SSBP3
ST3GAL5
ST6GALNAC3
STAM
STEAP4
STK17B
STK3
STOM
SUB1
SULT1B1
SVIL
SYNJ1
SYTL3
TBC1D15
TBC1D8
TCN1
TDRD9
TECPR2
TESC
TFDP1
TFF3
TGFBR1
TIAM1
TIGD3
TIPARP
TLR1
TLR5
TLR8
TMC8
TMCO3
TMED8
TMEM165
TMEM167A
TMEM185B
TMEM71
TNFRSF10D
TNFSF13B
TOMM40L
TP53I3
TPM4
TRANK1
TRERF1
TRIB1
TRIM24
TRPS1
TSEN34
TSNAX
TUBA4A
TWF1
TXN
TXNIP
UBA6
UBAP1
UBE2D1
UBE2F
UBE2H
UBR4
UBXN2B
UGCG
UPP1
USP32
USP38
VCAN
VNN1
VPS35
VPS54
WDFY3
WNK1
WSB1
YOD1
ZBTB38
ZC3H3
ZDHHC19
ZDHHC2
ZDHHC20
ZDHHC3
ZFP36L2
ZFYVE16
ZNF200
ZNF281
ZNF319
ZNF438
ZNF467
ZSWIM6
