# Supplementary material for: Identification of Immune-Related Genes Concurrently Involved in Critical Illnesses Across Different Etiologies: A Data-Driven Analysis
Source: Front Immunol. 2022 May 9;13:858864. doi: 10.3389/fimmu.2022.858864 (PMC9124755; doi:10.3389/fimmu.2022.858864)
Supplement: Supplementary file 9 [file Table_5.xlsx]

## Sheet: Table S5
Gene symbol
ABI3
ACER3
ACN9
ACP6
ACSL3
ACVR1B
ADAM9
ADAMTS3
ADCY3
AGAP4
AGFG1
AGPAT6
AGTPBP1
AHNAK
AIG1
AKR1C1
AKT1
ALCAM
ALDH2
ALOX5AP
AMD1
AMPD2
AMPD3
ANAPC13
ANKRD22
ANKRD55
ANXA1
ANXA2
ANXA2P2
ANXA3
APOL3
ARG1
ARL3
ARL8A
ARRB1
ATP11A
ATP11B
ATP2C2
ATP6V1C1
ATP8B4
ATP9A
AZI2
B3GNT5
BARD1
BATF
BAZ1A
BCL2A1
BHLHE40
BIK
BLOC1S1
BMX
BST1
BTG1
BTN3A1
BTN3A2
BTN3A3
C15orf37
C1GALT1C1
C1orf162
C1orf228
C2orf76
CA4
CABIN1
CAMP
CAPG
CAPN3
CARD6
CBX7
CCDC125
CCDC53
CCPG1
CCR2
CCR3
CD177
CD1D
CD24
CD300LF
CD63
CD74
CD86
CD99
CDADC1
CDK5
CEACAM1
CEACAM8
CEBPA
CECR1
CFD
CHCHD7
CHI3L1
CHIT1
CHST11
CHST7
CHTF8
CKAP4
CKLF
CLEC4D
CLEC5A
CMTM4
CNIH4
COCH
COL17A1
CORO2A
CPEB4
CPNE2
CPNE3
CPNE5
CPVL
CREM
CRISP3
CSF1R
CST3
CST7
CUTC
CYBB
CYP19A1
CYP27A1
DACH1
DAPK1
DDAH2
DGKZ
DHCR7
DHRS9
DLC1
DNASE1L1
DNASE2
DPY19L3
DPYSL2
DRAM1
DSE
DUSP13
DUSP6
DYRK4
EAF2
EIF4E3
EMB
EMILIN2
EMR1
ENTPD7
ENY2
EPB41L3
EPB41L4B
ERI1
ERO1L
ETHE1
EXOC6
EXOSC4
F8
FAM105A
FAM110B
FAM20A
FAM53B
FAM63B
FAR2
FBN1
FBP1
FBXO30
FBXW2
FCAR
FCER1G
FCN1
FCRL1
FEM1C
FGF13
FIG4
FLOT1
FOLR3
FOXP1
FUCA1
FXYD5
G0S2
GABBR1
GADD45A
GALNT14
GALNT2
GBE1
GCLM
GCNT1
GFOD2
GIMAP4
GIMAP8
GJB6
GLRX
GOLGA1
GPR137B
GPR160
GPR84
GPX7
GRK6
GRPEL1
GSTP1
GTDC1
GTF2F2
GYG1
GYS1
HAT1
HCP5
HEBP2
HGF
HIP1
HK3
HLA-DMA
HLA-DMB
HLA-DPA1
HLA-DPB1
HLA-DRA
HLA-F
HMGB2
HP
HPGD
HS3ST3B1
HUWE1
HVCN1
IDI1
IER3
IFT20
IGFBP7
IL10
IL10RA
IL1R2
ING2
INHBA
IPO11
IRAK3
ISG20
ITGA7
ITGAM
JARID2
JMJD6
KBTBD6
KCNMA1
KCTD6
KIAA1324
KIAA1715
KIF3C
KIN
KL
KLF4
KLF7
KPNA4
LAIR1
LBH
LCN2
LDHA
LDLR
LDLRAP1
LFNG
LGALS2
LILRA5
LILRA6
LIN7A
LMO2
LOC100131541
LPCAT2
LPIN2
LRPAP1
LRRN1
LST1
LTB
LTB4R
LTF
LY86
LYRM1
MAD2L2
MAFG
MAML2
MAP2K6
MARCKSL1
MERTK
METTL7B
METTL9
MID1IP1
MLLT6
MMP8
MMP9
MPEG1
MRPS18C
MS4A14
MS4A4A
MS4A6A
MS4A7
MSRA
MTF1
MTMR11
MXRA7
NAAA
NAGK
NAIP
NANS
NAPSB
NCOR2
NDST2
NDUFAF1
NECAB1
NEDD4
NLK
NLRC4
NMRAL1
NOSIP
NOV
NQO2
NR2E1
NSMCE2
NTSR1
NXT2
OAT
OLFM4
OPLAH
OSCAR
OSM
P2RY8
P4HA1
PADI4
PAG1
PAM
PANK3
PARL
PATL2
PCGF3
PCMT1
PCOLCE2
PCYT1A
PDE4D
PDGFC
PDLIM2
PDSS1
PECR
PEPD
PFKFB2
PFKFB3
PGD
PGLYRP1
PGM2
PGM2L1
PGS1
PHACTR2
PI3
PIK3AP1
PIM2
PIM3
PLB1
PLBD1
PLEKHG1
PLEKHG3
PLEKHO1
PLP2
PLSCR1
PLXNB2
PNPLA1
PNPLA6
PPA2
PPM1M
PPM1N
PPP1R9B
PPT1
PQLC3
PRELID1
PRSS33
PRUNE2
PSME1
PSTPIP2
QSOX1
RAB20
RAB32
RAB33A
RABGAP1L
RABGEF1
RBKS
RETN
RGL4
RHOU
RNASE6
RNF141
RPL26L1
RPS6KA5
RRAGD
RTN1
S100A10
S100A12
S100A8
S100P
SAMD8
SAMHD1
SAMSN1
SAR1B
SCPEP1
SEC24A
SEL1L3
SERPINB1
SERPINB2
SERPINB9
SESN2
SFT2D2
SFXN1
SGK1
SGMS2
SH2B3
SIGLEC9
SIL1
SKI
SLC1A3
SLC25A28
SLC25A40
SLC2A6
SLC36A4
SLC44A1
SLC46A2
SLC7A7
SLC9A3R1
SLCO4C1
SLFN5
SLK
SMAD1
SMPDL3A
SMS
SNX30
SOCS3
SPINT2
ST3GAL5
ST6GALNAC3
STOM
STXBP2
SULT1B1
SVIP
TAGAP
TBC1D7
TBC1D8
TCN1
TDRD9
TFF3
TGFBI
TIFA
TIGD3
TIPARP
TLE1
TMCO3
TMEM110
TMEM165
TMEM169
TMEM184B
TMEM70
TNFAIP2
TNFAIP8L3
TNFRSF10D
TNIK
TNS3
TP53I3
TPM4
TPST2
TRMT6
TRPS1
TSC22D3
TSPAN2
TSPO
TTYH2
TXNIP
UBA6
UBE2E2
UBE2J1
UGCG
UPB1
UPP1
VCAN
VNN1
VPS35
VPS54
VSTM1
VWA5A
WIPI1
WSB1
ZBTB8OS
ZDHHC19
ZDHHC3
ZFAND2A
ZFP36L2
ZNF362
ZNF438
