# Supplementary material for: Identification of Immune-Related Genes Concurrently Involved in Critical Illnesses Across Different Etiologies: A Data-Driven Analysis
Source: Front Immunol. 2022 May 9;13:858864. doi: 10.3389/fimmu.2022.858864 (PMC9124755; doi:10.3389/fimmu.2022.858864)
Supplement: Supplementary file 11 [file Table_7.xlsx]

## Sheet: Table S7
Table S7. Clinical characteristics of sepsis patients included in survival analysis.
Accession	Gender	Age	Sepsis diagnoses	Mortality event (28 days)	Time to event (28 days)
GSM1602863	female	72	cap	1	1
GSM1602923	female	40	cap	1	1
GSM1602868	male	61	cap	1	2
GSM1692160	male	48	abdo_s	1	2
GSM1602813	female	73	cap	1	4
GSM1692379	female	73	abdo_s	0	5
GSM1692329	female	82	abdo_s	1	5
GSM1692119	female	82	abdo_s	1	6
GSM1602844	male	76	cap	1	7
GSM1691868	male	61	cap	1	7
GSM1602888	male	49	cap	0	8
GSM1602912	female	76	cap	1	8
GSM1602946	male	77	cap	1	8
GSM1602849	male	74	cap	1	11
GSM1602839	male	84	cap	1	12
GSM1692114	male	68	abdo_s	1	12
GSM1692038	female	56	abdo_s	1	12
GSM1692211	female	75	abdo_s	1	12
GSM1602851	female	85	cap	1	14
GSM1602928	female	77	cap	1	14
GSM1602858	male	53	cap	1	15
GSM1602932	male	61	cap	1	15
GSM1602943	female	48	cap	1	16
GSM1602823	male	52	cap	1	17
GSM1602903	female	57	cap	1	17
GSM1692388	male	68	abdo_s	1	18
GSM1602931	female	73	cap	1	20
GSM1692459	female	56	abdo_s	1	20
GSM1602934	female	52	cap	1	22
GSM1602826	male	70	cap	0	28
GSM1602852	female	26	cap	0	28
GSM1602855	male	47	cap	0	28
GSM1602811	female	63	cap	0	28
GSM1602838	male	50	cap	0	28
GSM1602940	male	70	cap	0	28
GSM1602942	male	23	cap	1	28
GSM1602803	male	69	cap	0	28
GSM1602810	male	77	cap	0	28
GSM1602815	female	61	cap	0	28
GSM1602829	male	63	cap	0	28
GSM1602830	male	47	cap	0	28
GSM1602832	female	61	cap	0	28
GSM1602834	male	81	cap	0	28
GSM1602836	male	67	cap	0	28
GSM1602837	male	25	cap	0	28
GSM1602840	female	18	cap	0	28
GSM1602845	male	58	cap	0	28
GSM1602859	male	68	cap	0	28
GSM1602878	female	65	cap	0	28
GSM1602885	male	65	cap	0	28
GSM1602889	female	64	cap	0	28
GSM1602906	male	81	cap	0	28
GSM1602929	male	64	cap	0	28
GSM1602952	male	48	cap	0	28
GSM1602973	male	77	cap	0	28
GSM1602974	female	70	cap	0	28
GSM1692121	male	74	cap	0	28
GSM1692335	male	61	cap	0	28
GSM1602819	male	71	cap	0	28
GSM1602856	male	63	cap	0	28
GSM1602975	male	61	cap	0	28
GSM1602802	female	46	cap	0	28
GSM1602805	female	64	cap	0	28
GSM1602812	female	71	cap	0	28
GSM1602816	female	84	cap	0	28
GSM1602818	male	62	cap	0	28
GSM1602820	male	61	cap	0	28
GSM1602824	male	32	cap	0	28
GSM1602825	female	78	cap	0	28
GSM1602827	female	62	cap	0	28
GSM1602831	male	79	cap	0	28
GSM1602841	female	68	cap	0	28
GSM1602842	female	64	cap	0	28
GSM1602843	female	48	cap	0	28
GSM1602846	male	21	cap	0	28
GSM1602847	male	43	cap	0	28
GSM1602848	male	61	cap	0	28
GSM1602850	male	25	cap	0	28
GSM1602853	female	72	cap	0	28
GSM1602857	female	86	cap	0	28
GSM1602860	male	69	cap	0	28
GSM1602861	male	62	cap	0	28
GSM1602866	male	63	cap	0	28
GSM1602869	male	67	cap	0	28
GSM1602873	male	81	cap	0	28
GSM1602879	male	59	cap	0	28
GSM1602881	female	75	cap	0	28
GSM1602882	female	77	cap	0	28
GSM1602883	female	25	cap	0	28
GSM1602886	male	48	cap	0	28
GSM1602902	male	66	cap	0	28
GSM1602907	male	64	cap	0	28
GSM1602921	female	29	cap	0	28
GSM1602922	female	81	cap	0	28
GSM1602924	male	45	cap	0	28
GSM1602925	male	59	cap	0	28
GSM1602930	female	69	cap	0	28
GSM1602933	male	71	cap	0	28
GSM1602935	male	77	cap	0	28
GSM1602936	female	77	cap	0	28
GSM1602937	female	63	cap	0	28
GSM1602944	male	61	cap	0	28
GSM1602945	female	70	cap	0	28
GSM1602950	female	78	cap	0	28
GSM1602953	female	54	cap	0	28
GSM1602958	male	48	cap	0	28
GSM1602968	male	68	cap	0	28
GSM1602976	male	40	cap	0	28
GSM1691874	female	32	cap	0	28
GSM1691928	male	57	cap	0	28
GSM1691977	male	59	cap	0	28
GSM1692063	female	70	cap	0	28
GSM1692007	female	74	abdo_s	0	28
GSM1692022	male	64	abdo_s	0	28
GSM1692364	female	42	abdo_s	0	28
GSM1692030	male	62	abdo_s	0	28
GSM1692453	male	60	abdo_s	0	28
GSM1691901	female	31	abdo_s	0	28
GSM1691954	male	63	abdo_s	0	28
GSM1691959	male	63	abdo_s	0	28
GSM1692016	male	48	abdo_s	0	28
GSM1692066	female	49	abdo_s	0	28
GSM1692117	male	64	abdo_s	0	28
GSM1692126	male	82	abdo_s	0	28
GSM1692138	male	67	abdo_s	0	28
GSM1692261	male	60	abdo_s	0	28
GSM1692362	female	65	abdo_s	0	28
GSM1692384	male	79	abdo_s	0	28
GSM1692397	male	73	abdo_s	0	28
GSM1692416	female	40	abdo_s	0	28
GSM1692424	male	68	abdo_s	0	28
GSM1692501	female	67	abdo_s	0	28
GSM1691871	female	50	abdo_s	0	28
GSM1691877	male	61	abdo_s	0	28
GSM1691968	female	53	abdo_s	0	28
GSM1691980	female	77	abdo_s	0	28
GSM1691986	female	51	abdo_s	0	28
GSM1692050	female	38	abdo_s	0	28
GSM1692059	female	71	abdo_s	0	28
GSM1692084	male	71	abdo_s	0	28
GSM1692086	male	67	abdo_s	0	28
GSM1692137	female	64	abdo_s	0	28
GSM1692166	male	40	abdo_s	0	28
GSM1692198	male	54	abdo_s	0	28
GSM1692201	female	66	abdo_s	0	28
GSM1692238	male	75	abdo_s	0	28
GSM1692255	male	64	abdo_s	0	28
GSM1692278	male	62	abdo_s	0	28
GSM1692302	female	49	abdo_s	0	28
GSM1692330	male	57	abdo_s	0	28
GSM1692337	female	66	abdo_s	0	28
GSM1692412	female	71	abdo_s	0	28
cap, community-acquired pneumonia; abdo_s, abdominal source.
